# Supplementary material for: Identification and Functional Characterization of Tyrosine Decarboxylase from Rehmannia glutinosa
Source: Molecules. 2022 Mar 1;27(5):1634. doi: 10.3390/molecules27051634 (PMC8912026; doi:10.3390/molecules27051634)
Supplement: Supplementary file 1 [file molecules-27-01634-s001.zip]

Archive with 2 entries (2 files):
- Table S1 Putative enzymes in acteoside biosynthesis pathway.xlsx
- Table S2 Primers used in this study.pdf
