# Supplementary material for: Identification and Functional Characterization of Tyrosine Decarboxylase from Rehmannia glutinosa
Source: Molecules. 2022 Mar 1;27(5):1634. doi: 10.3390/molecules27051634 (PMC8912026; doi:10.3390/molecules27051634)
Supplement: Supplementary file 1 [file molecules-27-01634-s001.zip › Table S1 Putative enzymes in acteoside biosynthesis pathway.xlsx]

## Sheet: Sheet1
Supplementary Table 1. Putative enzymes in acteoside biosynthesis pathway
The sequences highlight in yellow could be assembled into one unigene which was named RgTyDC2.
	gene_id	sample_readcount(BJ_L)	sample_readcount(J9_L)	sample_readcount(J9_R)	sample_readcount(J9_X)	sample_readcount(HF_L)	sample_fpkm(BJ_L)	sample_fpkm(J9_L)	sample_fpkm(J9_R)	sample_fpkm(J9_X)	sample_fpkm(HF_L)	Gene Length	NR GI	NR ID	NR Score	NR Evalue	NR Description	NT GI	NT ID	NT Score	NT Evalue	NT Description	KO ID	KO Name	KO Description	Http Link	Swissprot ID	Swissprot Score	Swissprot Evalue	Swissprot Description	PFAM ID	PFAM description	Gene Ontology Biological Pathway	BP Description	Gene Ontology Molecular Function	MF Description	Gene Ontology Cellular Component	CC Description	KOG ID	KOG Description	UP_DOWN_REGULATION(BJ_LvsJ9_R)	log2FC(BJ_LvsJ9_R)	q value(BJ_LvsJ9_R)	UP_DOWN_REGULATION(J9_RvsJ9_X)	log2FC(J9_RvsJ9_X)	q value(J9_RvsJ9_X)	UP_DOWN_REGULATION(BJ_LvsJ9_X)	log2FC(BJ_LvsJ9_X)	q value(BJ_LvsJ9_X)
TyDC	Cluster-11149.23630	81	24	11	402.22	69	2.53	0.75	0.33	12.27	2.07	1661	604299215	EYU19150.1	2270	7.2e-253	hypothetical protein MIMGU_mgv1a004865mg [Erythranthe guttata]	KU640395.1	KU640395	1496	0	Rehmannia glutinosa tyrosine decarboxylase (TyDC) mRNA, complete cds	K01592	E4.1.1.25	tyrosine decarboxylase	http://www.genome.jp/dbget-bin/www_bget?ko:K01592	P54768	1941	3.9e-216	Tyrosine/DOPA decarboxylase 1 OS=Papaver somniferum OX=3469 GN=TYDC1 PE=2 SV=1	PF00155//PF01304//PF01212//PF00282	Aminotransferase class I and II//Gas vesicles protein GVPc repeated domain//Beta-eliminating lyase//Pyridoxal-dependent decarboxylase conserved domain	GO:0006520//GO:0019752//GO:0031412//GO:0009058	cellular amino acid metabolic process//carboxylic acid metabolic process//gas vesicle organization//biosynthetic process	GO:0030170//GO:0016829//GO:0016831	pyridoxal phosphate binding//lyase activity//carboxy-lyase activity	GO:0031411	gas vesicle	KOG0628	Aromatic-L-amino-acid/L-histidine decarboxylase	UP	3.12857	4.11e-06	DOWN	-5.59877	5.33e-19	DOWN	-2.58149	2.56e-07
	Cluster-11149.26764	3875.06	12628.7	2959.51	10545.4	5399.24	116.94	382.15	85.6	311.01	156.76	1709	604299215	EYU19150.1	2088	9.5e-232	hypothetical protein MIMGU_mgv1a004865mg [Erythranthe guttata]	KU640395.1	KU640395	614	0	Rehmannia glutinosa tyrosine decarboxylase (TyDC) mRNA, complete cds	K01592	E4.1.1.25	tyrosine decarboxylase	http://www.genome.jp/dbget-bin/www_bget?ko:K01592	P54768	1786	3.8e-198	Tyrosine/DOPA decarboxylase 1 OS=Papaver somniferum OX=3469 GN=TYDC1 PE=2 SV=1	PF00282//PF01212//PF00155	Pyridoxal-dependent decarboxylase conserved domain//Beta-eliminating lyase//Aminotransferase class I and II	GO:0006520//GO:0019752//GO:0009058	cellular amino acid metabolic process//carboxylic acid metabolic process//biosynthetic process	GO:0030170//GO:0016829//GO:0016831	pyridoxal phosphate binding//lyase activity//carboxy-lyase activity	--	--	KOG0628	Aromatic-L-amino-acid/L-histidine decarboxylase	FALSE	0.652746	0.342724	DOWN	-2.25777	2.62e-06	DOWN	-1.71581	0.000281188
	Cluster-11149.28833	1921.94	6077.29	1362.49	5118.61	2840.76	138.39	436.46	94.51	361.57	198.59	861	1276242071	PIN03085.1	1005	1.8e-106	Aromatic-L-amino-acid/L-histidine decarboxylase [Handroanthus impetiginosus]	KU640395.1	KU640395	295	1.01e-150	Rehmannia glutinosa tyrosine decarboxylase (TyDC) mRNA, complete cds	K01592	E4.1.1.25	tyrosine decarboxylase	http://www.genome.jp/dbget-bin/www_bget?ko:K01592	P54768	764	6.1e-80	Tyrosine/DOPA decarboxylase 1 OS=Papaver somniferum OX=3469 GN=TYDC1 PE=2 SV=1	PF00282	Pyridoxal-dependent decarboxylase conserved domain	GO:0019752	carboxylic acid metabolic process	GO:0030170//GO:0016831	pyridoxal phosphate binding//carboxy-lyase activity	--	--	KOG0628	Aromatic-L-amino-acid/L-histidine decarboxylase	FALSE	0.760169	0.236091	DOWN	-2.33403	1.21e-06	DOWN	-1.68464	0.000383882
	Cluster-11149.35773	6	2	0	0	3	1.1	0.36	0	0	0.55	487	747066861	XP_011080126.1	171	5.2e-10	tyrosine decarboxylase 1 [Sesamum indicum]	XM_011081824.2	XM_011081824	85	3.02e-34	PREDICTED: Sesamum indicum tyrosine decarboxylase 1 (LOC105163472), mRNA	K01592	E4.1.1.25	tyrosine decarboxylase	http://www.genome.jp/dbget-bin/www_bget?ko:K01592	Q8RY79	155	1.4e-09	Tyrosine decarboxylase 1 OS=Arabidopsis thaliana OX=3702 GN=ELI5 PE=1 SV=1	--	--	--	--	--	--	--	--	KOG0628	Aromatic-L-amino-acid/L-histidine decarboxylase	FALSE	5.75	0.158449	FALSE	0	1	FALSE	5.48809	0.101513
	Cluster-11149.20716	428	363	296	170	346	11.16	9.5	7.4	4.33	8.68	1938	747066861	XP_011080126.1	1918	5.5e-212	tyrosine decarboxylase 1 [Sesamum indicum]	XM_011081824.2	XM_011081824	872	0	PREDICTED: Sesamum indicum tyrosine decarboxylase 1 (LOC105163472), mRNA	K01592	E4.1.1.25	tyrosine decarboxylase	http://www.genome.jp/dbget-bin/www_bget?ko:K01592	Q8RY79	1646	7.3e-182	Tyrosine decarboxylase 1 OS=Arabidopsis thaliana OX=3702 GN=ELI5 PE=1 SV=1	PF00282	Pyridoxal-dependent decarboxylase conserved domain	GO:0019752	carboxylic acid metabolic process	GO:0030170//GO:0016831	pyridoxal phosphate binding//carboxy-lyase activity	--	--	KOG0628	Aromatic-L-amino-acid/L-histidine decarboxylase	FALSE	0.795642	0.224249	FALSE	0.375207	0.70386	FALSE	1.06005	0.0433853
	Cluster-16731.0	17	4	2	4.78	15	3.5	0.8	0.4	0.98	3.08	460	1052139342	AOC38014.1	714	5.4e-73	tyrosine decarboxylase [Rehmannia glutinosa]	KU640395.1	KU640395	391	0	Rehmannia glutinosa tyrosine decarboxylase (TyDC) mRNA, complete cds	K01592	E4.1.1.25	tyrosine decarboxylase	http://www.genome.jp/dbget-bin/www_bget?ko:K01592	P54769	602	2e-61	Tyrosine/DOPA decarboxylase 2 OS=Papaver somniferum OX=3469 GN=TYDC2 PE=2 SV=1	PF00365//PF00155//PF00282	Phosphofructokinase//Aminotransferase class I and II//Pyridoxal-dependent decarboxylase conserved domain	GO:0006094//GO:0019752//GO:0006012//GO:0006096//GO:0006013//GO:0006098//GO:0009058//GO:0006000	gluconeogenesis//carboxylic acid metabolic process//galactose metabolic process//glycolytic process//mannose metabolic process//pentose-phosphate shunt//biosynthetic process//fructose metabolic process	GO:0003872//GO:0030170//GO:0016831	6-phosphofructokinase activity//pyridoxal phosphate binding//carboxy-lyase activity	GO:0005945	6-phosphofructokinase complex	KOG0628	Aromatic-L-amino-acid/L-histidine decarboxylase	FALSE	3.2658	0.0167668	FALSE	-1.61371	0.794971	FALSE	1.5367	0.145396
MAO	Cluster-11149.26396	5172	9654	3878	8840.28	3498	100.02	187.46	71.79	166.92	64.93	2527	1276241698	PIN02817.1	3482	0	Copper amine oxidase [Handroanthus impetiginosus]	XM_011082824.2	XM_011082824	1148	0	PREDICTED: Sesamum indicum primary amine oxidase (LOC105164213), mRNA	K00276	AOC3, AOC2, tynA	primary-amine oxidase	http://www.genome.jp/dbget-bin/www_bget?ko:K00276	Q8H1H9	2128	1.2e-237	Primary amine oxidase OS=Arabidopsis thaliana OX=3702 GN=At1g62810 PE=2 SV=1	PF02727//PF01179//PF02728	Copper amine oxidase, N2 domain//Copper amine oxidase, enzyme domain//Copper amine oxidase, N3 domain	GO:0009308//GO:0055114	amine metabolic process//oxidation-reduction process	GO:0005507//GO:0048038//GO:0008131	copper ion binding//quinone binding//primary amine oxidase activity	--	--	--	--	FALSE	0.6793	0.307111	DOWN	-1.61339	0.00118931	FALSE	-1.04487	0.0366477
	Cluster-11149.35165	298	372.54	948	786	207	7.25	9.1	22.1	18.69	4.84	2059	747068718	XP_011081127.1	3033	0	primary amine oxidase [Sesamum indicum]	XM_011082825.2	XM_011082825	1173	0	PREDICTED: Sesamum indicum primary amine oxidase (LOC105164214), mRNA	K00276	AOC3, AOC2, tynA	primary-amine oxidase	http://www.genome.jp/dbget-bin/www_bget?ko:K00276	Q8H1H9	1900	2.7e-211	Primary amine oxidase OS=Arabidopsis thaliana OX=3702 GN=At1g62810 PE=2 SV=1	PF01700//PF01179//PF02728//PF12106//PF02727	Orbivirus VP3 (T2) protein//Copper amine oxidase, enzyme domain//Copper amine oxidase, N3 domain//Colicin E5 ribonuclease domain//Copper amine oxidase, N2 domain	GO:0055114//GO:0051252//GO:0009308	oxidation-reduction process//regulation of RNA metabolic process//amine metabolic process	GO:0008131//GO:0005507//GO:0004540//GO:0048038//GO:0005198	primary amine oxidase activity//copper ion binding//ribonuclease activity//quinone binding//structural molecule activity	--	--	--	--	FALSE	-1.40532	0.00830598	FALSE	-0.154268	0.973917	DOWN	-1.67029	0.000611503
	Cluster-11149.148	6	1	104	244	0	0.13	0.02	2.22	5.32	0	2223	747086430	XP_011090716.1	2443	8.4e-273	primary amine oxidase [Sesamum indicum]	XM_011092414.2	XM_011092414	695	0	PREDICTED: Sesamum indicum primary amine oxidase (LOC105171340), mRNA	K00276	AOC3, AOC2, tynA	primary-amine oxidase	http://www.genome.jp/dbget-bin/www_bget?ko:K00276	Q43077	1702	2.7e-188	Primary amine oxidase OS=Pisum sativum OX=3888 PE=1 SV=1	PF01179//PF02727//PF02728	Copper amine oxidase, enzyme domain//Copper amine oxidase, N2 domain//Copper amine oxidase, N3 domain	GO:0009308//GO:0055114	amine metabolic process//oxidation-reduction process	GO:0005507//GO:0008131//GO:0048038	copper ion binding//primary amine oxidase activity//quinone binding	--	--	--	--	DOWN	-3.8264	8.43e-08	DOWN	-1.65359	0.00222786	DOWN	-5.58546	3.28e-17
	Cluster-11149.10565	524	362	1999	978	343	8.52	5.91	31.09	15.52	5.35	2959	1531843891	XP_027168611.1	3579	0	uncharacterized protein LOC113768450 isoform X1 [Coffea eugenioides]	KX244846.1	KX244846	2355	0	Rehmannia glutinosa primary-amine oxidase mRNA, partial cds	K00276	AOC3, AOC2, tynA	primary-amine oxidase	http://www.genome.jp/dbget-bin/www_bget?ko:K00276	Q07123	1272	2.6e-138	Copper methylamine oxidase OS=Arthrobacter sp. (strain P1) OX=47915 GN=maoII PE=1 SV=1	PF04273//PF01179//PF02727//PF02728	Putative phosphatase (DUF442)//Copper amine oxidase, enzyme domain//Copper amine oxidase, N2 domain//Copper amine oxidase, N3 domain	GO:0009308//GO:0055114	amine metabolic process//oxidation-reduction process	GO:0005507//GO:0016787//GO:0008131//GO:0048038	copper ion binding//hydrolase activity//primary amine oxidase activity//quinone binding	--	--	--	--	DOWN	-1.66752	0.000988996	FALSE	0.60667	0.363759	FALSE	-1.17158	0.019491
	Cluster-11105.0	39	41	8	21	33	0.89	0.94	0.17	0.47	0.72	2182	747087032	XP_011091041.1	2798	0	primary amine oxidase 1 [Sesamum indicum]	XM_011092739.2	XM_011092739	911	0	PREDICTED: Sesamum indicum primary amine oxidase 1 (LOC105171578), mRNA	K00276	AOC3, AOC2, tynA	primary-amine oxidase	http://www.genome.jp/dbget-bin/www_bget?ko:K00276	O23349	2105	4.9e-235	Primary amine oxidase 1 OS=Arabidopsis thaliana OX=3702 GN=AO1 PE=1 SV=1	PF04144//PF02728//PF02727//PF01179	SCAMP family//Copper amine oxidase, N3 domain//Copper amine oxidase, N2 domain//Copper amine oxidase, enzyme domain	GO:0055114//GO:0015031//GO:0009308	oxidation-reduction process//protein transport//amine metabolic process	GO:0008131//GO:0048038//GO:0005507	primary amine oxidase activity//quinone binding//copper ion binding	GO:0016021	integral component of membrane	--	--	UP	2.52912	0.00189791	FALSE	-1.79867	0.0850567	FALSE	0.618851	0.474532
	Cluster-11149.30273	821.01	601	1074	734	544.03	25.95	19.04	32.54	22.68	16.55	1643	1600692785	TEY74564.1	1453	3.9e-158	hypothetical protein Saspl_037700 [Salvia splendens]	XM_012976648.1	XM_012976648	654	0	PREDICTED: Erythranthe guttatus protein DEFECTIVE IN EXINE FORMATION 1 (LOC105953030), mRNA	-	-	-	http://www.genome.jp/dbget-bin/www_bget?ko:-	F4IYM4	1368	1.1e-149	Protein DEFECTIVE IN EXINE FORMATION 1 OS=Arabidopsis thaliana OX=3702 GN=DEX1 PE=2 SV=1	PF02727	Copper amine oxidase, N2 domain	GO:0055114//GO:0009308	oxidation-reduction process//amine metabolic process	GO:0048038//GO:0008131//GO:0005507	quinone binding//primary amine oxidase activity//copper ion binding	--	--	--	--	FALSE	-0.123596	1	FALSE	0.124476	1	FALSE	-0.109885	0.971209
	Cluster-11149.22850	3047	1983.03	5808	4290.72	3049.23	27.91	18.26	50.87	38.35	26.76	5057	747054570	XP_011073498.1	3354	0	MATH domain-containing protein At5g43560-like [Sesamum indicum]	XM_011075196.2	XM_011075196	1296	0	PREDICTED: Sesamum indicum MATH domain-containing protein At5g43560-like (LOC105158435), mRNA	-	-	-	http://www.genome.jp/dbget-bin/www_bget?ko:-	A8MQL1	1467	1.1e-160	TNF receptor-associated factor homolog 1b OS=Arabidopsis thaliana OX=3702 GN=TRAF1B PE=1 SV=1	PF02727//PF00917	Copper amine oxidase, N2 domain//MATH domain	GO:0055114//GO:0009308	oxidation-reduction process//amine metabolic process	GO:0008131//GO:0048038//GO:0005515//GO:0005507	primary amine oxidase activity//quinone binding//protein binding//copper ion binding	--	--	--	--	FALSE	-0.666722	0.323593	FALSE	0.0121732	1	FALSE	-0.765326	0.150293
	Cluster-11149.2087	0	5	48	12	1	0	0.31	2.87	0.73	0.06	958	747087349	XP_011091214.1	624	3.1e-62	ethylene-responsive transcription factor 1B [Sesamum indicum]	XM_011075217.2	XM_011075217	234	9.14e-117	PREDICTED: Sesamum indicum ethylene-responsive transcription factor 1B-like (LOC105158452), mRNA	K14516	ERF1	ethylene-responsive transcription factor 1	http://www.genome.jp/dbget-bin/www_bget?ko:K14516	Q8LDC8	491	3.1e-48	Ethylene-responsive transcription factor 1B OS=Arabidopsis thaliana OX=3702 GN=ERF1B PE=1 SV=2	PF09505//PF00847//PF01179	Dimethylamine methyltransferase (Dimeth_PyL)//AP2 domain//Copper amine oxidase, enzyme domain	GO:0055114//GO:0009308//GO:0006355//GO:0015948	oxidation-reduction process//amine metabolic process//regulation of transcription, DNA-templated//methanogenesis	GO:0005507//GO:0003700//GO:0008131//GO:0008168//GO:0048038	copper ion binding//DNA-binding transcription factor activity//primary amine oxidase activity//methyltransferase activity//quinone binding	GO:0005667	transcription regulator complex	--	--	DOWN	-8.46313	9.67e-08	FALSE	1.56688	0.0505669	DOWN	-6.74066	0.00373694
	Cluster-11149.32072	735	589	1823	1340	618	7.75	6.24	18.38	13.79	6.24	4426	747100739	XP_011098470.1	5312	0	probable phospholipid-transporting ATPase 8 [Sesamum indicum]	XM_011100168.2	XM_011100168	2163	0	PREDICTED: Sesamum indicum probable phospholipid-transporting ATPase 8 (LOC105177127), mRNA	K01530	E3.6.3.1	phospholipid-translocating ATPase	http://www.genome.jp/dbget-bin/www_bget?ko:K01530	Q9LK90	4396	0	Probable phospholipid-transporting ATPase 8 OS=Arabidopsis thaliana OX=3702 GN=ALA8 PE=3 SV=1	PF04831//PF17175//PF01179	Popeye protein conserved region//Modulator of levamisole receptor-1//Copper amine oxidase, enzyme domain	GO:0055114//GO:0009308	oxidation-reduction process//amine metabolic process	GO:0008131//GO:0048038//GO:0005507	primary amine oxidase activity//quinone binding//copper ion binding	GO:0005892//GO:0016020	acetylcholine-gated channel complex//membrane	--	--	FALSE	-1.04647	0.0663758	FALSE	0.0194318	1	FALSE	-1.13779	0.0232908
	Cluster-11149.16391	986	719	136	81	313	15.28	11.19	2.02	1.22	4.65	3092	1276259720	PIN16869.1	634	6.8e-63	Manganese superoxide dismutase [Handroanthus impetiginosus]	XM_011088244.2	XM_011088244	274	1.76e-138	PREDICTED: Sesamum indicum superoxide dismutase [Fe] 3, chloroplastic (LOC105168242), mRNA	K04564	SOD2	superoxide dismutase, Fe-Mn family	http://www.genome.jp/dbget-bin/www_bget?ko:K04564	Q9FMX0	550	1.4e-54	Superoxide dismutase [Fe] 3, chloroplastic OS=Arabidopsis thaliana OX=3702 GN=FSD3 PE=1 SV=1	PF02728//PF02777//PF00081	Copper amine oxidase, N3 domain//Iron/manganese superoxide dismutases, C-terminal domain//Iron/manganese superoxide dismutases, alpha-hairpin domain	GO:0055114//GO:0009308//GO:0006801	oxidation-reduction process//amine metabolic process//superoxide metabolic process	GO:0005507//GO:0008131//GO:0046872//GO:0004784//GO:0048038	copper ion binding//primary amine oxidase activity//metal ion binding//superoxide dismutase activity//quinone binding	--	--	KOG0876	Manganese superoxide dismutase	UP	3.12061	3.6e-10	FALSE	0.322584	0.796404	UP	3.33226	2.47e-11
	Cluster-11149.21865	94.12	66.75	175.69	207.41	51.78	17.5	12.17	31.98	38.37	9.59	483	1471969001	RHN40668.1	346	2.6e-30	putative RNA-directed DNA polymerase [Medicago truncatula]	--	--	--	--	--	-	-	-	http://www.genome.jp/dbget-bin/www_bget?ko:-	--	--	--	--	PF01179//PF00295	Copper amine oxidase, enzyme domain//Glycosyl hydrolases family 28	GO:0055114//GO:0005985//GO:0005982//GO:0005975//GO:0009308	oxidation-reduction process//sucrose metabolic process//starch metabolic process//carbohydrate metabolic process//amine metabolic process	GO:0008131//GO:0005507//GO:0004650//GO:0048038	primary amine oxidase activity//copper ion binding//polygalacturonase activity//quinone binding	--	--	--	--	FALSE	-0.635928	0.413472	FALSE	-0.663668	0.357601	FALSE	-1.41013	0.0078201
	Cluster-11149.26689	648.99	462	823	1332	372	9.72	6.95	11.8	19.48	5.35	3189	747078735	XP_011086541.1	3543	0	potassium transporter 6 isoform X1 [Sesamum indicum]	XM_011072775.2	XM_011072775	1422	0	PREDICTED: Sesamum indicum potassium transporter 6 (LOC105156598), mRNA	K03549	kup	KUP system potassium uptake protein	http://www.genome.jp/dbget-bin/www_bget?ko:K03549	Q8W4I4	3056	0	Potassium transporter 6 OS=Arabidopsis thaliana OX=3702 GN=POT6 PE=2 SV=1	PF02705//PF01179//PF03811	K+ potassium transporter//Copper amine oxidase, enzyme domain//InsA N-terminal domain	GO:0006313//GO:0006813//GO:0055114//GO:0009308//GO:0071805	transposition, DNA-mediated//potassium ion transport//oxidation-reduction process//amine metabolic process//potassium ion transmembrane transport	GO:0005507//GO:0008131//GO:0048038//GO:0015079	copper ion binding//primary amine oxidase activity//quinone binding//potassium ion transmembrane transporter activity	GO:0016020	membrane	--	--	FALSE	-0.0787728	1	FALSE	-1.11914	0.0391822	FALSE	-1.30867	0.00782648
	Cluster-11149.24384	1783.52	1860.61	3812.91	4229.77	889.25	47.65	49.87	97.6	110.41	22.84	1898	1045395020	GAU22980.1	807	3.6e-83	hypothetical protein TSUD_98080 [Trifolium subterraneum]	--	--	--	--	--	-	-	-	http://www.genome.jp/dbget-bin/www_bget?ko:-	P0C2F6	359	1.2e-32	Putative ribonuclease H protein At1g65750 OS=Arabidopsis thaliana OX=3702 GN=At1g65750 PE=3 SV=1	PF01179	Copper amine oxidase, enzyme domain	GO:0055114//GO:0009308	oxidation-reduction process//amine metabolic process	GO:0048038//GO:0008131//GO:0005507	quinone binding//primary amine oxidase activity//copper ion binding	--	--	--	--	FALSE	-0.832215	0.170926	FALSE	-0.574317	0.39709	DOWN	-1.5173	0.00152724
ADH	Cluster-11149.19413	891.33	755.97	1198.98	779.58	626.92	24.79	21.09	31.96	21.19	16.77	1833	747064458	XP_011078811.1	1405	1.6e-152	carbon catabolite repressor protein 4 homolog 1-like [Sesamum indicum]	XM_011080509.2	XM_011080509	683	0	PREDICTED: Sesamum indicum carbon catabolite repressor protein 4 homolog 1-like (LOC105162483), mRNA	K12603	CNOT6, CCR4	CCR4-NOT transcription complex subunit 6	http://www.genome.jp/dbget-bin/www_bget?ko:K12603	Q8W0Z9	1230	1.2e-133	Carbon catabolite repressor protein 4 homolog 1 OS=Arabidopsis thaliana OX=3702 GN=CCR4-1 PE=2 SV=1	--	--	--	--	--	--	--	--	KOG0620	Glucose-repressible alcohol dehydrogenase transcriptional effector CCR4 and related proteins	FALSE	-0.163846	1	FALSE	0.196365	0.909352	FALSE	-0.0782481	1
	Cluster-11149.11142	175	82	139	108	35	8.1	3.8	6.18	4.89	1.56	1201	1173777820	XP_011098591.2	1191	6.9e-128	uncharacterized protein LOC105177224 [Sesamum indicum]	--	--	--	--	--	-	-	-	http://www.genome.jp/dbget-bin/www_bget?ko:-	P77931	292	4.6e-25	Polyvinylalcohol dehydrogenase OS=Pseudomonas sp. OX=306 GN=pvaA PE=1 SV=1	--	--	--	--	--	--	--	--	--	--	FALSE	0.595701	0.465906	FALSE	-0.0605336	1	FALSE	0.424416	0.565483
	Cluster-11149.27755	646	487	406.32	495	496	10.57	8	6.36	7.9	7.78	2942	1276261051	PIN17974.1	1196	4.4e-128	Alcohol dehydrogenase, class III [Handroanthus impetiginosus]	XM_011101358.2	XM_011101358	479	0	PREDICTED: Sesamum indicum alcohol dehydrogenase 1B (LOC105178021), mRNA	-	-	-	http://www.genome.jp/dbget-bin/www_bget?ko:-	A4YGN0	369	1.3e-33	Succinate-semialdehyde dehydrogenase (acetylating) OS=Metallosphaera sedula (strain ATCC 51363 / DSM 5348 / JCM 9185 / NBRC 15509 / TH2) OX=399549 GN=Msed_1424 PE=1 SV=1	PF08240	Alcohol dehydrogenase GroES-like domain	GO:0055114	oxidation-reduction process	--	--	--	--	KOG0023	Alcohol dehydrogenase, class V	FALSE	0.932597	0.119717	FALSE	-0.709263	0.276207	FALSE	0.112559	0.970334
	Cluster-6745.0	0	0	2	118	0	0	0	0.09	5.13	0	1240	1492329257	RLN80761.1	1001	7.6e-106	hypothetical protein BBO99_00004255, partial [Phytophthora kernoviae]	XM_011395200.1	XM_011395200	49	8.27e-14	Neurospora crassa OR74A alcohol dehydrogenase I, variant (adh-1), mRNA	-	-	-	http://www.genome.jp/dbget-bin/www_bget?ko:-	P00332	949	3.1e-101	Alcohol dehydrogenase OS=Schizosaccharomyces pombe (strain 972 / ATCC 24843) OX=284812 GN=adh1 PE=1 SV=2	PF01408//PF00107//PF08240	Oxidoreductase family, NAD-binding Rossmann fold//Zinc-binding dehydrogenase//Alcohol dehydrogenase GroES-like domain	GO:0055114	oxidation-reduction process	GO:0016491	oxidoreductase activity	--	--	KOG0023	Alcohol dehydrogenase, class V	FALSE	-3.96925	0.835728	DOWN	-6.20879	4.13e-14	DOWN	-10.0262	1.63e-15
	Cluster-1090.0	0	0	0	9	0	0	0	0	3.44	0	361	1343996864	XP_023880565.1	519	1.7e-50	S-(hydroxymethyl)glutathione dehydrogenase-like [Quercus suber]	XM_003051151.1	XM_003051151	292	1.86e-149	Nectria haematococca mpVI 77-13-4 predicted protein, mRNA	K00121	frmA, ADH5, adhC	S-(hydroxymethyl)glutathione dehydrogenase / alcohol dehydrogenase [EC:1.1.1.284 1.1.1.1]	http://www.genome.jp/dbget-bin/www_bget?ko:K00121	P0CL53	530	3.4e-53	S-(hydroxymethyl)glutathione dehydrogenase OS=Aspergillus oryzae (strain ATCC 42149 / RIB 40) OX=510516 GN=FDH1 PE=3 SV=1	PF00107	Zinc-binding dehydrogenase	GO:0055114	oxidation-reduction process	--	--	--	--	KOG0022	Alcohol dehydrogenase, class III	FALSE	-5.13e-15	1	FALSE	-6.41483	0.0234343	FALSE	-6.33011	0.0146451
	Cluster-4361.0	0	0	3	61	0	0	0	0.14	2.9	0	1157	388496436	AFK36284.1	1103	1.1e-117	unknown [Medicago truncatula]	XM_007394797.1	XM_007394797	258	5.06e-130	Phanerochaete carnosa HHB-10118-sp hypothetical protein (PHACADRAFT_142124), mRNA	K00008	SORD, gutB	L-iditol 2-dehydrogenase	http://www.genome.jp/dbget-bin/www_bget?ko:K00008	Q4R0J7	1246	1.1e-135	D-arabinitol dehydrogenase 1 OS=Uromyces fabae OX=55588 GN=ARD1 PE=1 SV=1	PF08240//PF03447//PF01494//PF03435//PF00107	Alcohol dehydrogenase GroES-like domain//Homoserine dehydrogenase, NAD binding domain//FAD binding domain//Saccharopine dehydrogenase NADP binding domain//Zinc-binding dehydrogenase	GO:0055114	oxidation-reduction process	GO:0050661//GO:0016491//GO:0071949	NADP binding//oxidoreductase activity//FAD binding	--	--	KOG0024	Sorbitol dehydrogenase	FALSE	-4.52318	0.566119	DOWN	-4.70564	1.6e-08	DOWN	-9.07555	1.47e-10
	Cluster-4735.0	0	0	3	94	0	0	0	0.14	4.46	0	1159	1344001245	XP_023882903.1	605	5.9e-60	zinc-type alcohol dehydrogenase-like protein C1773.06c [Quercus suber]	--	--	--	--	--	-	-	-	http://www.genome.jp/dbget-bin/www_bget?ko:-	O94564	578	3e-58	Zinc-type alcohol dehydrogenase-like protein C1773.06c OS=Schizosaccharomyces pombe (strain 972 / ATCC 24843) OX=284812 GN=SPBC1773.06c PE=3 SV=1	PF08240//PF00107//PF02254	Alcohol dehydrogenase GroES-like domain//Zinc-binding dehydrogenase//TrkA-N domain	GO:0055114//GO:0006813	oxidation-reduction process//potassium ion transport	--	--	--	--	KOG1198	Zinc-binding oxidoreductase	FALSE	-4.52318	0.566119	DOWN	-5.32861	1.76e-11	DOWN	-9.69847	1.14e-13
	Cluster-4622.0	0	0	4	99	0	0	0	0.19	4.69	0	1160	1344015987	XP_023890712.1	1117	2.5e-119	NADP-dependent alcohol dehydrogenase 7-like [Quercus suber]	XM_009853491.1	XM_009853491	107	4.42e-46	Neurospora tetrasperma FGSC 2508 hypothetical protein partial mRNA	K00083	E1.1.1.195	cinnamyl-alcohol dehydrogenase	http://www.genome.jp/dbget-bin/www_bget?ko:K00083	P0CH37	630	2.8e-64	NADP-dependent alcohol dehydrogenase C 2 OS=Mycolicibacterium smegmatis (strain ATCC 700084 / mc(2)155) OX=246196 GN=adhC2 PE=1 SV=1	PF02826//PF00107//PF08240	D-isomer specific 2-hydroxyacid dehydrogenase, NAD binding domain//Zinc-binding dehydrogenase//Alcohol dehydrogenase GroES-like domain	GO:0055114	oxidation-reduction process	GO:0051287	NAD binding	--	--	--	--	FALSE	-4.92245	0.380656	DOWN	-5.00479	3.96e-11	DOWN	-9.77315	4.13e-14
	Cluster-11149.23836	3835	4180	3715	1536.66	2922	54.23	59.39	50.26	21.21	39.62	3364	1600697177	TEY78956.1	980	5.6e-103	S-(hydroxymethyl)glutathione dehydrogenase / alcohol dehydrogenase [Salvia splendens]	XM_011084776.2	XM_011084776	406	0	PREDICTED: Sesamum indicum alcohol dehydrogenase class-3 (LOC105165686), transcript variant X2, mRNA	K00121	frmA, ADH5, adhC	S-(hydroxymethyl)glutathione dehydrogenase / alcohol dehydrogenase [EC:1.1.1.284 1.1.1.1]	http://www.genome.jp/dbget-bin/www_bget?ko:K00121	Q96533	924	6.7e-98	Alcohol dehydrogenase class-3 OS=Arabidopsis thaliana OX=3702 GN=ADH2 PE=1 SV=2	PF08240//PF01132//PF08369//PF00107	Alcohol dehydrogenase GroES-like domain//Elongation factor P (EF-P) OB domain//Proto-chlorophyllide reductase 57 kD subunit//Zinc-binding dehydrogenase	GO:0015995//GO:0015979//GO:0006448//GO:0006414//GO:0055114	chlorophyll biosynthetic process//photosynthesis//regulation of translational elongation//translational elongation//oxidation-reduction process	GO:0003746//GO:0016491	translation elongation factor activity//oxidoreductase activity	GO:0005840	ribosome	KOG0022	Alcohol dehydrogenase, class III	FALSE	0.309764	0.817193	FALSE	0.848871	0.144367	FALSE	1.04785	0.0368575
	Cluster-11149.34192	52	421	1	6	34	7.1	56.76	0.13	0.81	4.57	570	747098847	XP_011097455.1	770	2.1e-79	8-hydroxygeraniol dehydrogenase [Sesamum indicum]	XM_011099151.2	XM_011099151	285	2.36e-145	PREDICTED: Sesamum indicum 8-hydroxygeraniol dehydrogenase-like (LOC105176370), transcript variant X1, mRNA	K00083	E1.1.1.195	cinnamyl-alcohol dehydrogenase	http://www.genome.jp/dbget-bin/www_bget?ko:K00083	Q6V4H0	694	5.3e-72	8-hydroxygeraniol dehydrogenase OS=Catharanthus roseus OX=4058 GN=10HGO PE=1 SV=1	PF08240//PF02826//PF00107	Alcohol dehydrogenase GroES-like domain//D-isomer specific 2-hydroxyacid dehydrogenase, NAD binding domain//Zinc-binding dehydrogenase	GO:0055114	oxidation-reduction process	GO:0051287	NAD binding	--	--	--	--	UP	5.78303	4.49e-08	FALSE	-2.84189	0.271886	UP	2.82076	0.000272701
	Cluster-11149.29504	275	172	307	132	199	17.69	11.05	19.01	8.33	12.41	934	1276260883	PIN17841.1	618	1.5e-61	Dehydrogenases with different specificities (related to short-chain alcohol dehydrogenases) [Handroanthus impetiginosus]	XM_011084529.2	XM_011084529	319	4.99e-164	PREDICTED: Sesamum indicum carbonyl reductase [NADPH] 1 (LOC105165498), mRNA	K00079	CBR1	carbonyl reductase 1 [EC:1.1.1.184 1.1.1.189 1.1.1.197]	http://www.genome.jp/dbget-bin/www_bget?ko:K00079	Q3SZD7	219	1e-16	Carbonyl reductase [NADPH] 1 OS=Bos taurus OX=9913 GN=CBR1 PE=2 SV=1	--	--	--	--	--	--	--	--	--	--	FALSE	0.105058	1	FALSE	0.792559	0.22989	FALSE	0.786851	0.165707
	Cluster-3043.0	0	0	0	156	0	0	0	0	2.93	0	2541	1344001343	XP_023882958.1	1376	5.1e-149	UDP-glucose 4-epimerase uge1-like [Quercus suber]	XM_003657005.1	XM_003657005	395	0	Thermothielavioides terrestris NRRL 8126 uncharacterized protein (THITE_2122416), mRNA	K01784	galE, GALE	UDP-glucose 4-epimerase	http://www.genome.jp/dbget-bin/www_bget?ko:K01784	P40801	1070	5.9e-115	Bifunctional protein GAL10 OS=Pachysolen tannophilus OX=4918 GN=GAL10 PE=2 SV=1	PF01370//PF01073//PF03435//PF00107//PF08240//PF00124//PF03721	NAD dependent epimerase/dehydratase family//3-beta hydroxysteroid dehydrogenase/isomerase family//Saccharopine dehydrogenase NADP binding domain//Zinc-binding dehydrogenase//Alcohol dehydrogenase GroES-like domain//Photosynthetic reaction centre protein//UDP-glucose/GDP-mannose dehydrogenase family, NAD binding domain	GO:0009772//GO:0006118//GO:0006694//GO:0008210//GO:0008209//GO:0008207//GO:0055114//GO:0019684	photosynthetic electron transport in photosystem II//obsolete electron transport//steroid biosynthetic process//estrogen metabolic process//androgen metabolic process//C21-steroid hormone metabolic process//oxidation-reduction process//photosynthesis, light reaction	GO:0050662//GO:0051287//GO:0016491//GO:0003854//GO:0003824//GO:0016616//GO:0045156	obsolete coenzyme binding//NAD binding//oxidoreductase activity//3-beta-hydroxy-delta5-steroid dehydrogenase activity//catalytic activity//oxidoreductase activity, acting on the CH-OH group of donors, NAD or NADP as acceptor//electron transporter, transferring electrons within the cyclic electron transport pathway of photosynthesis activity	--	--	KOG1371	UDP-glucose 4-epimerase/UDP-sulfoquinovose synthase	FALSE	-5.13e-15	1	DOWN	-10.5143	2.05e-17	DOWN	-10.4286	8.33e-18
	Cluster-11149.955	0	0	15	327	0	0	0	0.77	17.11	0	1074	971515579	GAQ82652.1	758	9.9e-78	NAD(P)-binding Rossmann-fold superfamily protein [Klebsormidium nitens]	--	--	--	--	--	-	-	-	http://www.genome.jp/dbget-bin/www_bget?ko:-	A0A1V6PAN1	529	1.3e-52	Oxidoreductase calI OS=Penicillium decumbens OX=69771 GN=calI PE=1 SV=1	PF03972	MmgE/PrpD family	--	--	GO:0016829	lyase activity	--	--	KOG1208	Dehydrogenases with different specificities (related to short-chain alcohol dehydrogenases)	DOWN	-6.79402	0.00452079	DOWN	-4.85766	4.49e-16	DOWN	-11.4958	1.74e-24
	Cluster-11149.19519	287	154	344	543	192.93	5.92	3.19	6.8	10.95	3.82	2383	848883647	XP_012842117.1	1004	6.6e-106	PREDICTED: short-chain dehydrogenase TIC 32, chloroplastic isoform X1 [Erythranthe guttata]	XM_012986663.1	XM_012986663	512	0	PREDICTED: Erythranthe guttatus short-chain dehydrogenase TIC 32, chloroplastic (LOC105962367), transcript variant X1, mRNA	-	-	-	http://www.genome.jp/dbget-bin/www_bget?ko:-	A0A078ISJ6	397	6.1e-37	Short-chain dehydrogenase TIC 32 B, chloroplastic OS=Brassica napus OX=3708 GN=TIC32B PE=3 SV=1	PF01370	NAD dependent epimerase/dehydratase family	--	--	GO:0003824//GO:0050662	catalytic activity//obsolete coenzyme binding	--	--	KOG1208	Dehydrogenases with different specificities (related to short-chain alcohol dehydrogenases)	FALSE	0.00255116	1	FALSE	-1.08287	0.0536848	FALSE	-1.19104	0.0192236
	Cluster-11149.31968	405	420	184.02	177.94	402	13.41	13.94	5.84	5.76	12.81	1580	1276238548	PIN00708.1	586	1.3e-57	Zn2+-binding dehydrogenase (nuclear receptor binding factor-1) [Handroanthus impetiginosus]	XM_012972421.1	XM_012972421	218	1.2e-107	PREDICTED: Erythranthe guttatus probable trans-2-enoyl-CoA reductase, mitochondrial (LOC105949143), mRNA	K07512	MECR, NRBF1	mitochondrial trans-2-enoyl-CoA reductase	http://www.genome.jp/dbget-bin/www_bget?ko:K07512	Q8LCU7	467	3.1e-45	Enoyl-[acyl-carrier-protein] reductase, mitochondrial OS=Arabidopsis thaliana OX=3702 GN=At3g45770 PE=1 SV=1	PF08240	Alcohol dehydrogenase GroES-like domain	GO:0055114	oxidation-reduction process	--	--	--	--	KOG0025	Zn2+-binding dehydrogenase (nuclear receptor binding factor-1)	FALSE	1.4013	0.0107999	FALSE	-0.375919	0.70865	FALSE	0.914578	0.0944896
	Cluster-11149.25917	7208	10676	77	31	3680	217.67	323.28	2.23	0.91	106.92	1708	747108143	XP_011069382.1	1746	4.3e-192	protochlorophyllide reductase-like [Sesamum indicum]	XM_011087050.2	XM_011087050	727	0	PREDICTED: Sesamum indicum protochlorophyllide reductase (LOC105167364), mRNA	-	-	-	http://www.genome.jp/dbget-bin/www_bget?ko:-	Q9SDT1	1538	2.1e-169	Protochlorophyllide reductase, chloroplastic OS=Daucus carota OX=4039 GN=POR1 PE=2 SV=1	PF12242	NAD(P)H binding domain of trans-2-enoyl-CoA reductase	GO:0055114	oxidation-reduction process	GO:0016491	oxidoreductase activity	--	--	KOG1208	Dehydrogenases with different specificities (related to short-chain alcohol dehydrogenases)	UP	6.80998	8.19e-34	FALSE	0.885665	0.265581	UP	7.58443	8.67e-38
	Cluster-3290.0	0	0	0	12.99	0	0	0	0	3.71	0	400	1343996864	XP_023880565.1	642	1e-64	S-(hydroxymethyl)glutathione dehydrogenase-like [Quercus suber]	XM_032031169.1	XM_032031169	301	2.06e-154	Colletotrichum fructicola S-(hydroxymethyl)glutathione dehydrogenase (CGMCC3_g4171), partial mRNA	K00121	frmA, ADH5, adhC	S-(hydroxymethyl)glutathione dehydrogenase / alcohol dehydrogenase [EC:1.1.1.284 1.1.1.1]	http://www.genome.jp/dbget-bin/www_bget?ko:K00121	P0CL53	654	1.6e-67	S-(hydroxymethyl)glutathione dehydrogenase OS=Aspergillus oryzae (strain ATCC 42149 / RIB 40) OX=510516 GN=FDH1 PE=3 SV=1	PF00219//PF08240//PF01132	Insulin-like growth factor binding protein//Alcohol dehydrogenase GroES-like domain//Elongation factor P (EF-P) OB domain	GO:0006448//GO:0006414//GO:0055114//GO:0001558	regulation of translational elongation//translational elongation//oxidation-reduction process//regulation of cell growth	GO:0005520//GO:0003746	insulin-like growth factor binding//translation elongation factor activity	GO:0016942//GO:0005840//GO:0005576	insulin-like growth factor binding protein complex//ribosome//extracellular region	KOG0022	Alcohol dehydrogenase, class III	FALSE	-5.13e-15	1	DOWN	-6.93903	0.00260569	DOWN	-6.85399	0.00238337
	Cluster-3022.0	0	0	0	7	0	0	0	0	2.01	0	399	1344045729	XP_023902922.1	306	9.5e-26	sorbitol dehydrogenase-like [Quercus suber]	XM_028633345.1	XM_028633345	35	1.52e-06	Byssochlamys spectabilis putative zinc-dependent alcohol dehydrogenase (C8Q69DRAFT_514627), partial mRNA	K00008	SORD, gutB	L-iditol 2-dehydrogenase	http://www.genome.jp/dbget-bin/www_bget?ko:K00008	Q00796	260	7.8e-22	Sorbitol dehydrogenase OS=Homo sapiens OX=9606 GN=SORD PE=1 SV=4	PF00107	Zinc-binding dehydrogenase	GO:0055114	oxidation-reduction process	--	--	--	--	KOG0024	Sorbitol dehydrogenase	FALSE	-5.13e-15	1	FALSE	-6.05708	0.0575446	FALSE	-5.97265	0.0376684
	Cluster-11149.32182	506	524.1	1480.97	585.96	292	21.17	21.96	59.48	23.99	11.79	1302	747046928	XP_011101784.1	494	4.9e-47	alcohol dehydrogenase 3 [Sesamum indicum]	XM_011071483.2	XM_011071483	375	0	PREDICTED: Sesamum indicum alcohol dehydrogenase 3 (LOC105155589), mRNA	K18857	ADH1	alcohol dehydrogenase class-P	http://www.genome.jp/dbget-bin/www_bget?ko:K18857	P14675	468	1.9e-45	Alcohol dehydrogenase 3 OS=Solanum tuberosum OX=4113 GN=ADH3 PE=2 SV=1	PF08240	Alcohol dehydrogenase GroES-like domain	GO:0055114	oxidation-reduction process	--	--	--	--	KOG0022	Alcohol dehydrogenase, class III	FALSE	-1.28523	0.0167985	FALSE	0.912897	0.114354	FALSE	-0.483076	0.439176
	Cluster-11149.19687	1063.9	828.52	2	13	529	54.46	42.41	0.1	0.65	26.17	1110	848862420	XP_012831991.1	826	1.3e-85	PREDICTED: short-chain dehydrogenase TIC 32, chloroplastic [Erythranthe guttata]	XM_012976537.1	XM_012976537	221	1.79e-109	PREDICTED: Erythranthe guttatus short-chain dehydrogenase TIC 32, chloroplastic (LOC105952940), mRNA	-	-	-	http://www.genome.jp/dbget-bin/www_bget?ko:-	A0A078ISJ6	619	5.1e-63	Short-chain dehydrogenase TIC 32 B, chloroplastic OS=Brassica napus OX=3708 GN=TIC32B PE=3 SV=1	PF12387	Pestivirus NS2 peptidase	GO:0006144//GO:0006508	purine nucleobase metabolic process//proteolysis	GO:0070008//GO:0016817//GO:0017111//GO:0004197//GO:0003968//GO:0004252	serine-type exopeptidase activity//hydrolase activity, acting on acid anhydrides//nucleoside-triphosphatase activity//cysteine-type endopeptidase activity//RNA-directed 5'-3' RNA polymerase activity//serine-type endopeptidase activity	GO:0031379	RNA-directed RNA polymerase complex	KOG1208	Dehydrogenases with different specificities (related to short-chain alcohol dehydrogenases)	UP	9.22403	1.87e-34	FALSE	-3.03707	0.0137772	UP	6.07085	2.36e-24
	Cluster-11149.10161	128	183.01	114	66	64	5.37	7.69	4.59	2.71	2.59	1299	1173824886	XP_020552617.1	780	3.4e-80	embryo-specific protein ATS3A-like [Sesamum indicum]	--	--	--	--	--	-	-	-	http://www.genome.jp/dbget-bin/www_bget?ko:-	Q681K2	201	1.8e-14	Embryo-specific protein ATS3A OS=Arabidopsis thaliana OX=3702 GN=ATS3A PE=1 SV=1	PF00465	Iron-containing alcohol dehydrogenase	GO:0055114	oxidation-reduction process	GO:0046872//GO:0016491	metal ion binding//oxidoreductase activity	--	--	--	--	FALSE	0.430575	0.696565	FALSE	0.363328	0.774345	FALSE	0.68315	0.29004
	Cluster-11149.48447	0	0	3	115.01	0	0	0	0.11	4.17	0	1438	1343989325	XP_023876615.1	1655	1.3e-181	S-(hydroxymethyl)glutathione dehydrogenase-like [Quercus suber]	XM_006966157.1	XM_006966157	562	0	Trichoderma reesei QM6a formaldehyde dehydrogenase, glutathione dependent (TRIREDRAFT_22633), mRNA	K00121	frmA, ADH5, adhC	S-(hydroxymethyl)glutathione dehydrogenase / alcohol dehydrogenase [EC:1.1.1.284 1.1.1.1]	http://www.genome.jp/dbget-bin/www_bget?ko:K00121	P0CL53	1599	1.5e-176	S-(hydroxymethyl)glutathione dehydrogenase OS=Aspergillus oryzae (strain ATCC 42149 / RIB 40) OX=510516 GN=FDH1 PE=3 SV=1	PF08240//PF03435//PF03721//PF00219//PF00107//PF02254	Alcohol dehydrogenase GroES-like domain//Saccharopine dehydrogenase NADP binding domain//UDP-glucose/GDP-mannose dehydrogenase family, NAD binding domain//Insulin-like growth factor binding protein//Zinc-binding dehydrogenase//TrkA-N domain	GO:0055114//GO:0006813//GO:0001558	oxidation-reduction process//potassium ion transport//regulation of cell growth	GO:0016616//GO:0016491//GO:0051287//GO:0005520	oxidoreductase activity, acting on the CH-OH group of donors, NAD or NADP as acceptor//oxidoreductase activity//NAD binding//insulin-like growth factor binding	GO:0016942//GO:0005576	insulin-like growth factor binding protein complex//extracellular region	KOG0022	Alcohol dehydrogenase, class III	FALSE	-4.52318	0.566119	DOWN	-5.61934	5.01e-13	DOWN	-9.98918	2.91e-15
	Cluster-11149.46198	0	0	5	2	0	0	0	1.89	0.77	0	361	698586511	XP_009778935.1	396	3.1e-36	PREDICTED: alcohol dehydrogenase-like 4 [Nicotiana sylvestris]	XM_021960874.1	XM_021960874	74	2.84e-28	PREDICTED: Prunus avium alcohol dehydrogenase-like 4 (LOC110758905), mRNA	K00001	E1.1.1.1, adh	alcohol dehydrogenase	http://www.genome.jp/dbget-bin/www_bget?ko:K00001	A1L4Y2	368	2.1e-34	Alcohol dehydrogenase-like 3 OS=Arabidopsis thaliana OX=3702 GN=At1g32780 PE=2 SV=1	PF08240//PF07074	Alcohol dehydrogenase GroES-like domain//Translocon-associated protein, gamma subunit (TRAP-gamma)	GO:0006614//GO:0055114	SRP-dependent cotranslational protein targeting to membrane//oxidation-reduction process	--	--	GO:0016021	integral component of membrane	KOG0022	Alcohol dehydrogenase, class III	FALSE	-5.23483	0.244997	FALSE	0.863027	0.966504	FALSE	-4.22162	0.705108
	Cluster-6618.0	0	0	1	22	0	0	0	0.07	1.6	0	844	1344072067	XP_023919838.1	822	3e-85	uncharacterized protein LOC112031385 [Quercus suber]	--	--	--	--	--	-	-	-	http://www.genome.jp/dbget-bin/www_bget?ko:-	P12311	300	3.8e-26	Alcohol dehydrogenase OS=Geobacillus stearothermophilus OX=1422 GN=adhT PE=1 SV=2	PF02826//PF02008//PF08240//PF00107//PF02737	D-isomer specific 2-hydroxyacid dehydrogenase, NAD binding domain//CXXC zinc finger domain//Alcohol dehydrogenase GroES-like domain//Zinc-binding dehydrogenase//3-hydroxyacyl-CoA dehydrogenase, NAD binding domain	GO:0006633//GO:0018874//GO:0006631//GO:0006552//GO:0006568//GO:0006550//GO:0006574//GO:0006554//GO:0055114	fatty acid biosynthetic process//benzoate metabolic process//fatty acid metabolic process//leucine catabolic process//tryptophan metabolic process//isoleucine catabolic process//valine catabolic process//lysine catabolic process//oxidation-reduction process	GO:0003857//GO:0008270//GO:0051287//GO:0016491//GO:0003677	3-hydroxyacyl-CoA dehydrogenase activity//zinc ion binding//NAD binding//oxidoreductase activity//DNA binding	--	--	KOG0023	Alcohol dehydrogenase, class V	FALSE	-3.05854	1	DOWN	-4.6979	0.000365013	DOWN	-7.60898	3.74e-05
	Cluster-11149.25088	20413.7	11303.3	111	50	3393.66	460.95	256.18	2.4	1.1	73.61	2200	747094768	XP_011095237.1	877	3.2e-91	protochlorophyllide reductase-like [Sesamum indicum]	XM_011100029.2	XM_011100029	376	0	PREDICTED: Sesamum indicum protochlorophyllide reductase (LOC105177016), mRNA	K00218	por	protochlorophyllide reductase	http://www.genome.jp/dbget-bin/www_bget?ko:K00218	Q41249	755	1.7e-78	Protochlorophyllide reductase, chloroplastic OS=Cucumis sativus OX=3659 GN=PORA PE=2 SV=1	PF12242	NAD(P)H binding domain of trans-2-enoyl-CoA reductase	GO:0055114	oxidation-reduction process	GO:0016491	oxidoreductase activity	--	--	KOG1208	Dehydrogenases with different specificities (related to short-chain alcohol dehydrogenases)	UP	7.78498	3.12e-41	FALSE	0.724696	0.357601	UP	8.39861	1.04e-44
	Cluster-11149.22551	269	3503	37	0	1060	9.9	129.2	1.31	0	37.6	1446	1276245721	PIN05728.1	1550	1.9e-169	Alcohol dehydrogenase, class V [Handroanthus impetiginosus]	XM_011101656.2	XM_011101656	648	0	PREDICTED: Sesamum indicum 8-hydroxygeraniol dehydrogenase (LOC105178229), mRNA	K00083	E1.1.1.195	cinnamyl-alcohol dehydrogenase	http://www.genome.jp/dbget-bin/www_bget?ko:K00083	Q6V4H0	1384	1.3e-151	8-hydroxygeraniol dehydrogenase OS=Catharanthus roseus OX=4058 GN=10HGO PE=1 SV=1	PF02826//PF02737//PF00107//PF08240	D-isomer specific 2-hydroxyacid dehydrogenase, NAD binding domain//3-hydroxyacyl-CoA dehydrogenase, NAD binding domain//Zinc-binding dehydrogenase//Alcohol dehydrogenase GroES-like domain	GO:0006550//GO:0006552//GO:0006568//GO:0018874//GO:0006631//GO:0006633//GO:0055114//GO:0006554//GO:0006574	isoleucine catabolic process//leucine catabolic process//tryptophan metabolic process//benzoate metabolic process//fatty acid metabolic process//fatty acid biosynthetic process//oxidation-reduction process//lysine catabolic process//valine catabolic process	GO:0003857//GO:0016491//GO:0051287	3-hydroxyacyl-CoA dehydrogenase activity//oxidoreductase activity//NAD binding	--	--	--	--	UP	3.12122	8.35e-09	UP	8.01827	2.83e-06	UP	10.9428	8.98e-20
	Cluster-11149.34380	778	530.43	3413	1741.68	513	17.85	12.22	75	39.03	11.31	2169	970036590	XP_015079636.1	837	1.4e-86	uncharacterized protein LOC107023457 [Solanum pennellii]	XM_011078096.2	XM_011078096	384	0	PREDICTED: Sesamum indicum quinone oxidoreductase (LOC105160627), mRNA	K00344	qor, CRYZ	NADPH2:quinone reductase	http://www.genome.jp/dbget-bin/www_bget?ko:K00344	Q59I44	448	6.7e-43	2-haloacrylate reductase OS=Burkholderia sp. OX=36773 GN=caa43 PE=1 SV=1	PF08240//PF00107	Alcohol dehydrogenase GroES-like domain//Zinc-binding dehydrogenase	GO:0055114	oxidation-reduction process	--	--	--	--	KOG1197	Predicted quinone oxidoreductase	DOWN	-1.86914	0.000156956	FALSE	0.545885	0.440138	DOWN	-1.434	0.00317066
	Cluster-11149.32556	947	850	682	499	735	30.63	27.57	21.15	15.78	22.89	1611	604327678	EYU33425.1	1537	7e-168	hypothetical protein MIMGU_mgv1a008952mg [Erythranthe guttata]	XM_011072018.2	XM_011072018	705	0	PREDICTED: Sesamum indicum probable cinnamyl alcohol dehydrogenase 1 (LOC105156006), mRNA	K00083	E1.1.1.195	cinnamyl-alcohol dehydrogenase	http://www.genome.jp/dbget-bin/www_bget?ko:K00083	Q9CAI3	1243	3.3e-135	Probable cinnamyl alcohol dehydrogenase 1 OS=Arabidopsis thaliana OX=3702 GN=CAD1 PE=2 SV=1	PF08240//PF02826//PF00107	Alcohol dehydrogenase GroES-like domain//D-isomer specific 2-hydroxyacid dehydrogenase, NAD binding domain//Zinc-binding dehydrogenase	GO:0055114	oxidation-reduction process	GO:0051287	NAD binding	--	--	--	--	FALSE	0.737387	0.25551	FALSE	0.0260782	1	FALSE	0.652683	0.249818
	Cluster-11149.34028	241	1162	192	168	332.03	8.23	39.78	6.29	5.61	10.92	1539	747098843	XP_011097453.1	1128	1.8e-120	8-hydroxygeraniol dehydrogenase-like isoform X1 [Sesamum indicum]	XM_011099151.2	XM_011099151	487	0	PREDICTED: Sesamum indicum 8-hydroxygeraniol dehydrogenase-like (LOC105176370), transcript variant X1, mRNA	K00083	E1.1.1.195	cinnamyl-alcohol dehydrogenase	http://www.genome.jp/dbget-bin/www_bget?ko:K00083	Q6V4H0	949	3.8e-101	8-hydroxygeraniol dehydrogenase OS=Catharanthus roseus OX=4058 GN=10HGO PE=1 SV=1	PF08240//PF02826//PF00107//PF03176	Alcohol dehydrogenase GroES-like domain//D-isomer specific 2-hydroxyacid dehydrogenase, NAD binding domain//Zinc-binding dehydrogenase//MMPL family	GO:0055114	oxidation-reduction process	GO:0051287	NAD binding	GO:0016020	membrane	--	--	FALSE	0.591	0.449279	FALSE	-0.231843	0.895361	FALSE	0.248895	0.788328
	Cluster-11149.29803	719	747	687	416.98	588	20.9	21.77	19.13	11.84	16.44	1765	848854373	XP_012847933.1	989	2.7e-104	PREDICTED: reticulon-4-interacting protein 1 homolog, mitochondrial [Erythranthe guttata]	XM_012992479.1	XM_012992479	448	0	PREDICTED: Erythranthe guttatus reticulon-4-interacting protein 1 homolog, mitochondrial (LOC105967880), mRNA	-	-	-	http://www.genome.jp/dbget-bin/www_bget?ko:-	Q7T3C7	296	2.3e-25	Reticulon-4-interacting protein 1 homolog, mitochondrial OS=Danio rerio OX=7955 GN=rtn4ip1 PE=2 SV=2	PF08240//PF00107	Alcohol dehydrogenase GroES-like domain//Zinc-binding dehydrogenase	GO:0055114	oxidation-reduction process	--	--	--	--	KOG1198	Zinc-binding oxidoreductase	FALSE	0.329533	0.793216	FALSE	0.295615	0.796404	FALSE	0.514374	0.400466
	Cluster-11149.47554	0	0	8	271	0	0	0	0.37	12.85	0	1159	1343991316	XP_023877664.1	812	5.9e-84	NADP-dependent oxidoreductase RED1-like [Quercus suber]	--	--	--	--	--	-	-	-	http://www.genome.jp/dbget-bin/www_bget?ko:-	Q9C0Y6	757	5.3e-79	Zinc-type alcohol dehydrogenase-like protein PB24D3.08c OS=Schizosaccharomyces pombe (strain 972 / ATCC 24843) OX=284812 GN=SPAPB24D3.08c PE=3 SV=1	PF00107	Zinc-binding dehydrogenase	GO:0055114	oxidation-reduction process	--	--	--	--	--	--	FALSE	-5.89846	0.101362	DOWN	-5.48176	3.31e-17	DOWN	-11.2249	9.42e-23
	Cluster-11149.40020	195	149	31	123	84	10.84	8.28	1.66	6.7	4.52	1042	848933871	XP_012829547.1	315	2.3e-26	PREDICTED: probable cinnamyl alcohol dehydrogenase 6 [Erythranthe guttata]	XM_022910805.1	XM_022910805	80	4.05e-31	PREDICTED: Durio zibethinus probable cinnamyl alcohol dehydrogenase 6 (LOC111311424), mRNA	K00083	E1.1.1.195	cinnamyl-alcohol dehydrogenase	http://www.genome.jp/dbget-bin/www_bget?ko:K00083	Q7XWU3	259	2.7e-21	Probable cinnamyl alcohol dehydrogenase 6 OS=Oryza sativa subsp. japonica OX=39947 GN=CAD6 PE=2 SV=2	PF00731	AIR carboxylase	GO:0006189	'de novo' IMP biosynthetic process	--	--	--	--	--	--	UP	2.91155	2.11e-07	DOWN	-2.40757	3.41e-05	FALSE	0.392977	0.586725
	Cluster-11149.26989	172	90	2022	25254	196	7.1	3.72	80.14	1020.26	7.81	1316	1021221390	ANA09058.1	1207	1e-129	cinnamyl-alcohol dehydrogenase [Sesamum indicum]	XM_011099156.2	XM_011099156	427	0	PREDICTED: Sesamum indicum probable mannitol dehydrogenase (LOC105176374), mRNA	K00083	E1.1.1.195	cinnamyl-alcohol dehydrogenase	http://www.genome.jp/dbget-bin/www_bget?ko:K00083	P93257	1119	6.4e-121	Probable mannitol dehydrogenase OS=Mesembryanthemum crystallinum OX=3544 GN=ELI3 PE=2 SV=1	PF02737//PF02826//PF08240//PF00107	3-hydroxyacyl-CoA dehydrogenase, NAD binding domain//D-isomer specific 2-hydroxyacid dehydrogenase, NAD binding domain//Alcohol dehydrogenase GroES-like domain//Zinc-binding dehydrogenase	GO:0006550//GO:0006552//GO:0006568//GO:0006631//GO:0018874//GO:0006633//GO:0055114//GO:0006554//GO:0006574	isoleucine catabolic process//leucine catabolic process//tryptophan metabolic process//fatty acid metabolic process//benzoate metabolic process//fatty acid biosynthetic process//oxidation-reduction process//lysine catabolic process//valine catabolic process	GO:0003857//GO:0016491//GO:0051287	3-hydroxyacyl-CoA dehydrogenase activity//oxidoreductase activity//NAD binding	--	--	--	--	DOWN	-3.29	2.76e-11	DOWN	-4.06721	2.88e-16	DOWN	-7.46834	1.53e-39
	Cluster-11149.18058	178	173	146	69	70	7.7	7.49	6.06	2.92	2.92	1268	747070622	XP_011082141.1	1744	5.4e-192	carbon catabolite repressor protein 4 homolog 4-like isoform X1 [Sesamum indicum]	XM_011083839.2	XM_011083839	715	0	PREDICTED: Sesamum indicum carbon catabolite repressor protein 4 homolog 4-like (LOC105164983), transcript variant X1, mRNA	-	-	-	http://www.genome.jp/dbget-bin/www_bget?ko:-	A8MS41	1128	5.6e-122	Carbon catabolite repressor protein 4 homolog 4 OS=Arabidopsis thaliana OX=3702 GN=CCR4-4 PE=1 SV=1	PF00539	Transactivating regulatory protein (Tat)	GO:0050434	positive regulation of viral transcription	GO:0001070	RNA-binding transcription regulator activity	GO:0042025	host cell nucleus	KOG0620	Glucose-repressible alcohol dehydrogenase transcriptional effector CCR4 and related proteins	FALSE	0.549392	0.526278	FALSE	0.655837	0.396212	FALSE	1.09443	0.0536778
	Cluster-11149.13636	203	183	283	101	64	8.29	7.48	11.09	4.03	2.52	1328	1111059193	XP_019236286.1	1249	1.4e-134	PREDICTED: short-chain dehydrogenase/reductase 2b-like [Nicotiana attenuata]	XM_011082203.2	XM_011082203	534	0	PREDICTED: Sesamum indicum short-chain dehydrogenase/reductase 2b (LOC105163753), mRNA	K15095	E1.1.1.208	(+)-neomenthol dehydrogenase	http://www.genome.jp/dbget-bin/www_bget?ko:K15095	Q9M2E2	711	1.3e-73	(+)-neomenthol dehydrogenase OS=Arabidopsis thaliana OX=3702 GN=SDR1 PE=1 SV=1	PF01370	NAD dependent epimerase/dehydratase family	--	--	GO:0050662//GO:0003824	obsolete coenzyme binding//catalytic activity	--	--	KOG1208	Dehydrogenases with different specificities (related to short-chain alcohol dehydrogenases)	FALSE	-0.215	0.959805	FALSE	1.061	0.0796619	FALSE	0.734956	0.219362
	Cluster-11149.31967	2332.11	3215.04	359.56	760	1436.97	49.46	68.46	7.3	15.74	29.27	2326	1276245154	PIN05325.1	1469	7.7e-160	Alcohol dehydrogenase, class V [Handroanthus impetiginosus]	XM_019321954.1	XM_019321954	102	5.42e-43	PREDICTED: Ipomoea nil mannitol dehydrogenase-like (LOC109172720), mRNA	K00083	E1.1.1.195	cinnamyl-alcohol dehydrogenase	http://www.genome.jp/dbget-bin/www_bget?ko:K00083	Q6V4H0	1392	2.5e-152	8-hydroxygeraniol dehydrogenase OS=Catharanthus roseus OX=4058 GN=10HGO PE=1 SV=1	PF08240//PF02826//PF00107//PF03446//PF02737	Alcohol dehydrogenase GroES-like domain//D-isomer specific 2-hydroxyacid dehydrogenase, NAD binding domain//Zinc-binding dehydrogenase//NAD binding domain of 6-phosphogluconate dehydrogenase//3-hydroxyacyl-CoA dehydrogenase, NAD binding domain	GO:0006633//GO:0018874//GO:0006631//GO:0006550//GO:0006568//GO:0006552//GO:0006574//GO:0006554//GO:0055114	fatty acid biosynthetic process//benzoate metabolic process//fatty acid metabolic process//isoleucine catabolic process//tryptophan metabolic process//leucine catabolic process//valine catabolic process//lysine catabolic process//oxidation-reduction process	GO:0050661//GO:0003857//GO:0016491//GO:0051287	NADP binding//3-hydroxyacyl-CoA dehydrogenase activity//oxidoreductase activity//NAD binding	--	--	--	--	UP	2.96	1.13e-09	DOWN	-1.50404	0.00369473	FALSE	1.34591	0.00586292
	Cluster-5827.0	0	0	4	29	0	0	0	0.28	2.09	0	850	1343973795	XP_023871028.1	158	2.9e-08	anthrone oxygenase encC-like [Quercus suber]	--	--	--	--	--	--	--	--	--	M1VWN5	153	4.3e-09	Anthrone oxygenase CPUR_05435 OS=Claviceps purpurea (strain 20.1) OX=1111077 GN=CPUR_05435 PE=2 SV=1	PF00465	Iron-containing alcohol dehydrogenase	GO:0055114	oxidation-reduction process	GO:0016491//GO:0046872	oxidoreductase activity//metal ion binding	--	--	--	--	FALSE	-4.92245	0.380656	DOWN	-3.23716	0.000459241	DOWN	-8.00574	2.92e-06
	Cluster-11149.20082	9	10	0	0	6	1.61	1.75	0	0	1.06	493	223535342	EEF37017.1	179	6.2e-11	alcohol dehydrogenase, putative [Ricinus communis]	XM_002323632.3	XM_002323632	59	8.68e-20	PREDICTED: Populus trichocarpa 2-methylene-furan-3-one reductase (LOC7472471), mRNA	K18980	EO, FaQR	2-methylene-furan-3-one reductase	http://www.genome.jp/dbget-bin/www_bget?ko:K18980	Q9ZUC1	161	2.9e-10	NADPH-dependent alkenal/one oxidoreductase, chloroplastic OS=Arabidopsis thaliana OX=3702 GN=AOR PE=1 SV=2	--	--	--	--	--	--	--	--	--	--	FALSE	6.33	0.0263893	FALSE	0	1	FALSE	6.06229	0.0376684
	Cluster-1193.0	0	0	0	8	0	0	0	0	1.77	0	445	1338236446	POM57387.1	267	3.5e-21	Hypothetical protein PHPALM_38106 [Phytophthora palmivora var. palmivora]	--	--	--	--	--	-	-	-	http://www.genome.jp/dbget-bin/www_bget?ko:-	O94564	267	1.3e-22	Zinc-type alcohol dehydrogenase-like protein C1773.06c OS=Schizosaccharomyces pombe (strain 972 / ATCC 24843) OX=284812 GN=SPBC1773.06c PE=3 SV=1	PF00107	Zinc-binding dehydrogenase	GO:0055114	oxidation-reduction process	--	--	--	--	--	--	FALSE	-5.13e-15	1	FALSE	-6.24701	0.036604	FALSE	-6.16242	0.0233754
	Cluster-5946.0	0	0	1	90	0	0	0	0.03	2.79	0	1638	219887123	ACL53936.1	163	1.5e-08	unknown [Zea mays]	--	--	--	--	--	-	-	-	http://www.genome.jp/dbget-bin/www_bget?ko:-	--	--	--	--	PF08240	Alcohol dehydrogenase GroES-like domain	GO:0055114	oxidation-reduction process	--	--	--	--	--	--	FALSE	-3.05854	1	DOWN	-6.72505	3.06e-13	DOWN	-9.63581	2.28e-13
	Cluster-4006.0	0	0	3	48	0	0	0	0.15	2.39	0	1117	1344045811	XP_023902966.1	848	3.8e-88	NADP-dependent alcohol dehydrogenase 7-like [Quercus suber]	--	--	--	--	--	K00083	E1.1.1.195	cinnamyl-alcohol dehydrogenase	http://www.genome.jp/dbget-bin/www_bget?ko:K00083	Q04894	806	1.1e-84	NADP-dependent alcohol dehydrogenase 6 OS=Saccharomyces cerevisiae (strain ATCC 204508 / S288c) OX=559292 GN=ADH6 PE=1 SV=1	PF08240//PF02826//PF00107	Alcohol dehydrogenase GroES-like domain//D-isomer specific 2-hydroxyacid dehydrogenase, NAD binding domain//Zinc-binding dehydrogenase	GO:0055114	oxidation-reduction process	GO:0051287	NAD binding	--	--	--	--	FALSE	-4.52318	0.566119	DOWN	-4.36055	4.61e-07	DOWN	-8.7305	4.84e-09
	Cluster-6065.0	0	0	1	35	0	0	0	0.09	3.1	0	737	1343990658	XP_023877308.1	567	9.6e-56	quinone oxidoreductase-like protein 2 homolog [Quercus suber]	--	--	--	--	--	K00344	qor, CRYZ	NADPH2:quinone reductase	http://www.genome.jp/dbget-bin/www_bget?ko:K00344	A7RK30	311	1.8e-27	Quinone oxidoreductase-like protein 2 homolog OS=Nematostella vectensis OX=45351 GN=v1g238856 PE=3 SV=1	PF08240//PF00107	Alcohol dehydrogenase GroES-like domain//Zinc-binding dehydrogenase	GO:0055114	oxidation-reduction process	--	--	--	--	KOG1198	Zinc-binding oxidoreductase	FALSE	-3.05854	1	DOWN	-5.36516	3.08e-07	DOWN	-8.27608	2.86e-07
	Cluster-11149.36187	183	143	193	130	84	6.06	4.75	6.13	4.21	2.68	1580	747043246	XP_011082831.1	683	7.3e-69	carbonyl reductase [NADPH] 1 [Sesamum indicum]	XM_011084529.2	XM_011084529	342	1.4e-176	PREDICTED: Sesamum indicum carbonyl reductase [NADPH] 1 (LOC105165498), mRNA	K00079	CBR1	carbonyl reductase 1 [EC:1.1.1.184 1.1.1.189 1.1.1.197]	http://www.genome.jp/dbget-bin/www_bget?ko:K00079	P47727	274	7.4e-23	Carbonyl reductase [NADPH] 1 OS=Rattus norvegicus OX=10116 GN=Cbr1 PE=1 SV=2	PF01370	NAD dependent epimerase/dehydratase family	--	--	GO:0003824//GO:0050662	catalytic activity//obsolete coenzyme binding	--	--	KOG1208	Dehydrogenases with different specificities (related to short-chain alcohol dehydrogenases)	FALSE	0.187029	1	FALSE	0.145327	1	FALSE	0.221631	0.829957
	Cluster-11149.24255	787	642	1325.99	914	278	27.56	22.53	44.54	31.3	9.38	1507	747041404	XP_011072846.1	1334	2.3e-144	short-chain dehydrogenase TIC 32, chloroplastic-like [Sesamum indicum]	XM_012980819.1	XM_012980819	624	0	PREDICTED: Erythranthe guttatus short-chain dehydrogenase TIC 32, chloroplastic (LOC105956909), mRNA	-	-	-	http://www.genome.jp/dbget-bin/www_bget?ko:-	A2RVM0	1045	2.8e-112	Short-chain dehydrogenase TIC 32, chloroplastic OS=Arabidopsis thaliana OX=3702 GN=TIC32 PE=2 SV=1	PF01370	NAD dependent epimerase/dehydratase family	--	--	GO:0003824//GO:0050662	catalytic activity//obsolete coenzyme binding	--	--	KOG1208	Dehydrogenases with different specificities (related to short-chain alcohol dehydrogenases)	FALSE	-0.488665	0.565463	FALSE	0.112143	1	FALSE	-0.487281	0.431376
	Cluster-11149.19122	30	17	10	2	10	1.74	0.99	0.56	0.11	0.56	1007	1276269602	PIN25243.1	182	5.7e-11	Alcohol dehydrogenase, class III [Handroanthus impetiginosus]	XM_012974168.1	XM_012974168	54	1.11e-16	PREDICTED: Erythranthe guttatus alcohol dehydrogenase-like 7 (LOC105950802), mRNA	K00121	frmA, ADH5, adhC	S-(hydroxymethyl)glutathione dehydrogenase / alcohol dehydrogenase [EC:1.1.1.284 1.1.1.1]	http://www.genome.jp/dbget-bin/www_bget?ko:K00121	Q9FH04	143	7.3e-08	Alcohol dehydrogenase-like 7 OS=Arabidopsis thaliana OX=3702 GN=At5g42250 PE=2 SV=1	PF00107	Zinc-binding dehydrogenase	GO:0055114	oxidation-reduction process	--	--	--	--	--	--	FALSE	1.83478	0.0388167	FALSE	1.84279	0.446034	UP	3.56245	0.000330959
	Cluster-11149.31508	503	3400	2	2	686.01	21.09	142.74	0.08	0.08	27.74	1300	747070027	XP_011081820.1	531	2.5e-51	alcohol dehydrogenase-like 1 [Sesamum indicum]	XM_020694161.1	XM_020694161	225	1.26e-111	PREDICTED: Sesamum indicum alcohol dehydrogenase-like 1 (LOC105164765), mRNA	K00121	frmA, ADH5, adhC	S-(hydroxymethyl)glutathione dehydrogenase / alcohol dehydrogenase [EC:1.1.1.284 1.1.1.1]	http://www.genome.jp/dbget-bin/www_bget?ko:K00121	W8JWV8	371	3.4e-34	8-hydroxygeraniol oxidoreductase OS=Catharanthus roseus OX=4058 GN=8HGO PE=1 SV=1	PF12202//PF00107	Oxidative-stress-responsive kinase 1 C-terminal domain//Zinc-binding dehydrogenase	GO:0055114//GO:0016310//GO:0009069	oxidation-reduction process//phosphorylation//serine family amino acid metabolic process	GO:0004674//GO:0005524	protein serine/threonine kinase activity//ATP binding	--	--	KOG0022	Alcohol dehydrogenase, class III	UP	8.14347	5.68e-27	FALSE	-0.399847	1	UP	7.62381	1.28e-23
	Cluster-11149.39566	51	35.79	112.21	53.11	4.04	24.31	16.11	54.35	26.08	2.04	335	--	--	--	--	--	XM_011071483.2	XM_011071483	95	5.55e-40	PREDICTED: Sesamum indicum alcohol dehydrogenase 3 (LOC105155589), mRNA	--	--	--	--	--	--	--	--	--	--	--	--	--	--	--	--	--	--	FALSE	-0.872265	0.244997	FALSE	0.653442	0.436815	FALSE	-0.32922	0.738425
	Cluster-11149.18503	134.72	322.74	710.14	874.32	82.49	13.29	31.62	67.71	84.85	7.94	695	1173757524	XP_020550645.1	775	6.9e-80	uncharacterized protein LOC105174340 [Sesamum indicum]	XM_020694986.1	XM_020694986	311	1.03e-159	PREDICTED: Sesamum indicum uncharacterized LOC105174340 (LOC105174340), mRNA	K15095	E1.1.1.208	(+)-neomenthol dehydrogenase	http://www.genome.jp/dbget-bin/www_bget?ko:K15095	Q9M2E2	627	3.8e-64	(+)-neomenthol dehydrogenase OS=Arabidopsis thaliana OX=3702 GN=SDR1 PE=1 SV=1	PF01370	NAD dependent epimerase/dehydratase family	--	--	GO:0050662//GO:0003824	obsolete coenzyme binding//catalytic activity	--	--	KOG1208	Dehydrogenases with different specificities (related to short-chain alcohol dehydrogenases)	DOWN	-2.13329	2.58e-05	FALSE	-0.724591	0.258133	DOWN	-2.96844	1.17e-09
	Cluster-11149.18504	303.1	174.25	608.05	3669.01	483.55	12.04	6.93	23.18	142.59	18.52	1358	1173757524	XP_020550645.1	641	4.6e-64	uncharacterized protein LOC105174340 [Sesamum indicum]	XM_020694986.1	XM_020694986	268	1.65e-135	PREDICTED: Sesamum indicum uncharacterized LOC105174340 (LOC105174340), mRNA	K15095	E1.1.1.208	(+)-neomenthol dehydrogenase	http://www.genome.jp/dbget-bin/www_bget?ko:K15095	Q9M2E2	506	7.9e-50	(+)-neomenthol dehydrogenase OS=Arabidopsis thaliana OX=3702 GN=SDR1 PE=1 SV=1	PF01370	NAD dependent epimerase/dehydratase family	--	--	GO:0003824//GO:0050662	catalytic activity//obsolete coenzyme binding	--	--	KOG1208	Dehydrogenases with different specificities (related to short-chain alcohol dehydrogenases)	FALSE	-0.740269	0.263859	DOWN	-3.01748	4.78e-10	DOWN	-3.86844	2.44e-15
	Cluster-1531.0	0	0	0	12	0	0	0	0	3.02	0	421	1344043642	XP_023901779.1	354	2.7e-31	hydroxyacid-oxoacid transhydrogenase, mitochondrial-like [Quercus suber]	--	--	--	--	--	--	--	--	--	Q5RF11	333	2.8e-30	Hydroxyacid-oxoacid transhydrogenase, mitochondrial OS=Pongo abelii OX=9601 GN=ADHFE1 PE=2 SV=1	PF00465	Iron-containing alcohol dehydrogenase	GO:0055114	oxidation-reduction process	GO:0016491//GO:0046872	oxidoreductase activity//metal ion binding	--	--	KOG3857	Alcohol dehydrogenase, class IV	FALSE	-5.13e-15	1	FALSE	-6.82563	0.00631043	DOWN	-6.74066	0.00373694
	Cluster-11149.11946	2	6	11	3	0	0.48	1.4	2.6	0.72	0	429	1035930488	OAY60074.1	237	1e-17	hypothetical protein MANES_01G083600 [Manihot esculenta]	XM_011071483.2	XM_011071483	94	2.62e-39	PREDICTED: Sesamum indicum alcohol dehydrogenase 3 (LOC105155589), mRNA	K18857	ADH1	alcohol dehydrogenase class-P	http://www.genome.jp/dbget-bin/www_bget?ko:K18857	P04707	228	4.3e-18	Alcohol dehydrogenase 2 OS=Zea mays OX=4577 GN=ADH2 PE=2 SV=1	PF04081	DNA polymerase delta, subunit 4	GO:0006260	DNA replication	--	--	GO:0042025	host cell nucleus	KOG0022	Alcohol dehydrogenase, class III	FALSE	-2.1336	0.221535	FALSE	1.41805	0.517985	FALSE	-0.81455	1
	Cluster-883.0	0	0	0	7	0	0	0	0	2.8	0	356	1344051569	XP_023909019.1	243	1.7e-18	zinc-type alcohol dehydrogenase-like protein C1773.06c [Quercus suber]	XM_001939321.1	XM_001939321	96	1.65e-40	Pyrenophora tritici-repentis Pt-1C-BFP alcohol dehydrogenase, mRNA	--	--	--	--	O94564	168	3.2e-11	Zinc-type alcohol dehydrogenase-like protein C1773.06c OS=Schizosaccharomyces pombe (strain 972 / ATCC 24843) OX=284812 GN=SPBC1773.06c PE=3 SV=1	--	--	--	--	--	--	--	--	--	--	FALSE	-5.13e-15	1	FALSE	-6.05708	0.0575446	FALSE	-5.97265	0.0376684
	Cluster-11149.1248	0	0	4	249	0	0	0	0.19	12.02	0	1143	1344001245	XP_023882903.1	542	1.2e-52	zinc-type alcohol dehydrogenase-like protein C1773.06c [Quercus suber]	--	--	--	--	--	-	-	-	http://www.genome.jp/dbget-bin/www_bget?ko:-	O94564	486	1.4e-47	Zinc-type alcohol dehydrogenase-like protein C1773.06c OS=Schizosaccharomyces pombe (strain 972 / ATCC 24843) OX=284812 GN=SPBC1773.06c PE=3 SV=1	PF00208//PF03165//PF00107//PF02826//PF08240//PF02254	Glutamate/Leucine/Phenylalanine/Valine dehydrogenase//MH1 domain//Zinc-binding dehydrogenase//D-isomer specific 2-hydroxyacid dehydrogenase, NAD binding domain//Alcohol dehydrogenase GroES-like domain//TrkA-N domain	GO:0006520//GO:0006813//GO:0055114//GO:0006355	cellular amino acid metabolic process//potassium ion transport//oxidation-reduction process//regulation of transcription, DNA-templated	GO:0051287//GO:0016491	NAD binding//oxidoreductase activity	--	--	KOG1198	Zinc-binding oxidoreductase	FALSE	-4.92245	0.380656	DOWN	-6.3345	2.09e-18	DOWN	-11.1028	5.96e-22
	Cluster-11149.26390	3594	1025	5531.72	9665.34	1895	134.43	38.41	198.5	353.55	68.3	1427	1276245154	PIN05325.1	819	1.1e-84	Alcohol dehydrogenase, class V [Handroanthus impetiginosus]	XM_022999635.1	XM_022999635	54	1.59e-16	PREDICTED: Olea europaea var. sylvestris 8-hydroxygeraniol dehydrogenase-like (LOC111376665), mRNA	K00083	E1.1.1.195	cinnamyl-alcohol dehydrogenase	http://www.genome.jp/dbget-bin/www_bget?ko:K00083	Q6V4H0	785	3.7e-82	8-hydroxygeraniol dehydrogenase OS=Catharanthus roseus OX=4058 GN=10HGO PE=1 SV=1	PF08240//PF02649//PF02826//PF02737//PF00107	Alcohol dehydrogenase GroES-like domain//Type I GTP cyclohydrolase folE2//D-isomer specific 2-hydroxyacid dehydrogenase, NAD binding domain//3-hydroxyacyl-CoA dehydrogenase, NAD binding domain//Zinc-binding dehydrogenase	GO:0006574//GO:0006554//GO:0055114//GO:0006807//GO:0006631//GO:0018874//GO:0006633//GO:0006550//GO:0006552//GO:0006568	valine catabolic process//lysine catabolic process//oxidation-reduction process//nitrogen compound metabolic process//fatty acid metabolic process//benzoate metabolic process//fatty acid biosynthetic process//isoleucine catabolic process//leucine catabolic process//tryptophan metabolic process	GO:0016491//GO:0051287//GO:0003857//GO:0003933	oxidoreductase activity//NAD binding//3-hydroxyacyl-CoA dehydrogenase activity//GTP cyclohydrolase activity	--	--	--	--	FALSE	-0.358218	0.740158	FALSE	-1.22972	0.0190744	DOWN	-1.69871	0.000329625
	Cluster-6636.0	0	0	2	1	0	0	0	1.2	0.61	0	317	1343996864	XP_023880565.1	497	5.4e-48	S-(hydroxymethyl)glutathione dehydrogenase-like [Quercus suber]	XM_003051151.1	XM_003051151	230	4.69e-115	Nectria haematococca mpVI 77-13-4 predicted protein, mRNA	K00121	frmA, ADH5, adhC	S-(hydroxymethyl)glutathione dehydrogenase / alcohol dehydrogenase [EC:1.1.1.284 1.1.1.1]	http://www.genome.jp/dbget-bin/www_bget?ko:K00121	Q06099	484	6.6e-48	S-(hydroxymethyl)glutathione dehydrogenase OS=Candida maltosa OX=5479 GN=FDH1 PE=3 SV=1	PF00219//PF01132//PF08240	Insulin-like growth factor binding protein//Elongation factor P (EF-P) OB domain//Alcohol dehydrogenase GroES-like domain	GO:0001558//GO:0006414//GO:0055114//GO:0006448	regulation of cell growth//translational elongation//oxidation-reduction process//regulation of translational elongation	GO:0005520//GO:0003746	insulin-like growth factor binding//translation elongation factor activity	GO:0005576//GO:0016942//GO:0005840	extracellular region//insulin-like growth factor binding protein complex//ribosome	KOG0022	Alcohol dehydrogenase, class III	FALSE	-3.96925	0.835728	FALSE	0.528852	1	FALSE	-3.29695	1
	Cluster-11149.47232	0	0	2	70	0	0	0	0.07	2.62	0	1401	1343989325	XP_023876615.1	1269	7.2e-137	S-(hydroxymethyl)glutathione dehydrogenase-like [Quercus suber]	LN890477.1	LN890477	56	1.2e-17	Achromobacter xylosoxidans isolate R8 genome assembly, chromosome: BN2910	K00121	frmA, ADH5, adhC	S-(hydroxymethyl)glutathione dehydrogenase / alcohol dehydrogenase [EC:1.1.1.284 1.1.1.1]	http://www.genome.jp/dbget-bin/www_bget?ko:K00121	P0CL53	1255	1.2e-136	S-(hydroxymethyl)glutathione dehydrogenase OS=Aspergillus oryzae (strain ATCC 42149 / RIB 40) OX=510516 GN=FDH1 PE=3 SV=1	PF08240//PF02826//PF00107//PF01132	Alcohol dehydrogenase GroES-like domain//D-isomer specific 2-hydroxyacid dehydrogenase, NAD binding domain//Zinc-binding dehydrogenase//Elongation factor P (EF-P) OB domain	GO:0055114//GO:0006414//GO:0006448	oxidation-reduction process//translational elongation//regulation of translational elongation	GO:0051287//GO:0003746	NAD binding//translation elongation factor activity	GO:0005840	ribosome	KOG0022	Alcohol dehydrogenase, class III	FALSE	-3.96925	0.835728	DOWN	-5.45632	2.46e-10	DOWN	-9.27376	1.6e-11
	Cluster-11149.26560	775	2923.96	4	10	814	14.45	54.76	0.07	0.18	14.57	2611	1276267609	PIN23528.1	939	2.5e-98	Alcohol dehydrogenase, class III [Handroanthus impetiginosus]	XM_011077465.2	XM_011077465	294	1.13e-149	PREDICTED: Sesamum indicum alcohol dehydrogenase class-3-like (LOC105160197), transcript variant X2, mRNA	K00121	frmA, ADH5, adhC	S-(hydroxymethyl)glutathione dehydrogenase / alcohol dehydrogenase [EC:1.1.1.284 1.1.1.1]	http://www.genome.jp/dbget-bin/www_bget?ko:K00121	A0A0C5DM37	790	1.8e-82	CYP enzymes assisting alcohol dehydrogenase OS=Catharanthus roseus OX=4058 GN=CYPADH PE=1 SV=1	PF02826//PF00107//PF08240//PF06090//PF03721	D-isomer specific 2-hydroxyacid dehydrogenase, NAD binding domain//Zinc-binding dehydrogenase//Alcohol dehydrogenase GroES-like domain//Inositol-pentakisphosphate 2-kinase//UDP-glucose/GDP-mannose dehydrogenase family, NAD binding domain	GO:0055114	oxidation-reduction process	GO:0016616//GO:0005524//GO:0051287//GO:0035299	oxidoreductase activity, acting on the CH-OH group of donors, NAD or NADP as acceptor//ATP binding//NAD binding//inositol pentakisphosphate 2-kinase activity	--	--	KOG0022	Alcohol dehydrogenase, class III	UP	7.8138	2.82e-29	FALSE	-1.71113	0.271886	UP	5.98861	1.57e-22
	Cluster-11149.34017	241	207	388	327	267	5.96	5.14	9.19	7.9	6.35	2030	1023975139	KZV18922.1	1117	4.4e-119	short chain alcohol dehydrogenase [Dorcoceras hygrometricum]	XM_012975250.1	XM_012975250	231	9.19e-115	PREDICTED: Erythranthe guttatus xanthoxin dehydrogenase-like (LOC105951798), mRNA	K09841	ABA2	xanthoxin dehydrogenase	http://www.genome.jp/dbget-bin/www_bget?ko:K09841	Q9C826	978	2.2e-104	Xanthoxin dehydrogenase OS=Arabidopsis thaliana OX=3702 GN=ABA2 PE=1 SV=1	PF01805//PF01073//PF01370	Surp module//3-beta hydroxysteroid dehydrogenase/isomerase family//NAD dependent epimerase/dehydratase family	GO:0008209//GO:0006694//GO:0008210//GO:0008207//GO:0055114//GO:0006396	androgen metabolic process//steroid biosynthetic process//estrogen metabolic process//C21-steroid hormone metabolic process//oxidation-reduction process//RNA processing	GO:0003723//GO:0050662//GO:0016616//GO:0003824//GO:0003854	RNA binding//obsolete coenzyme binding//oxidoreductase activity, acting on the CH-OH group of donors, NAD or NADP as acceptor//catalytic activity//3-beta-hydroxy-delta5-steroid dehydrogenase activity	--	--	--	--	FALSE	-0.422941	0.653137	FALSE	-0.17782	0.949007	FALSE	-0.711461	0.211762
	Cluster-11149.15259	600	2545.37	761.5	416	944	14.64	62.31	17.79	9.91	22.13	2055	1276235850	PIM99059.1	586	1.7e-57	Alcohol dehydrogenase, class V [Handroanthus impetiginosus]	XM_024325915.1	XM_024325915	129	4.68e-58	PREDICTED: Rosa chinensis probable mannitol dehydrogenase (LOC112187218), mRNA	K00083	E1.1.1.195	cinnamyl-alcohol dehydrogenase	http://www.genome.jp/dbget-bin/www_bget?ko:K00083	Q9ZRF1	477	2.8e-46	Probable mannitol dehydrogenase OS=Fragaria ananassa OX=3747 GN=CAD PE=2 SV=1	PF02737//PF02826//PF00107//PF02254//PF08240//PF00762	3-hydroxyacyl-CoA dehydrogenase, NAD binding domain//D-isomer specific 2-hydroxyacid dehydrogenase, NAD binding domain//Zinc-binding dehydrogenase//TrkA-N domain//Alcohol dehydrogenase GroES-like domain//Ferrochelatase	GO:0018874//GO:0006631//GO:0006574//GO:0015994//GO:0006633//GO:0006550//GO:0006552//GO:0006568//GO:0006554//GO:0055114//GO:0006783//GO:0006813	benzoate metabolic process//fatty acid metabolic process//valine catabolic process//chlorophyll metabolic process//fatty acid biosynthetic process//isoleucine catabolic process//leucine catabolic process//tryptophan metabolic process//lysine catabolic process//oxidation-reduction process//heme biosynthetic process//potassium ion transport	GO:0003857//GO:0004325//GO:0016491//GO:0051287	3-hydroxyacyl-CoA dehydrogenase activity//ferrochelatase activity//oxidoreductase activity//NAD binding	--	--	--	--	FALSE	-0.0799568	1	FALSE	0.447514	0.575665	FALSE	0.256793	0.743727
	Cluster-11149.31299	395	2464	8	1	587	16.69	104.23	0.32	0.04	23.92	1292	1173795217	XP_020549820.1	748	1.7e-76	alcohol dehydrogenase-like 1 [Sesamum indicum]	XM_011083665.2	XM_011083665	256	7.33e-129	PREDICTED: Sesamum indicum alcohol dehydrogenase-like 1 (LOC105164860), transcript variant X2, mRNA	K00121	frmA, ADH5, adhC	S-(hydroxymethyl)glutathione dehydrogenase / alcohol dehydrogenase [EC:1.1.1.284 1.1.1.1]	http://www.genome.jp/dbget-bin/www_bget?ko:K00121	W8JWV8	657	2.3e-67	8-hydroxygeraniol oxidoreductase OS=Catharanthus roseus OX=4058 GN=8HGO PE=1 SV=1	PF02826//PF00107//PF03721//PF02254//PF08240	D-isomer specific 2-hydroxyacid dehydrogenase, NAD binding domain//Zinc-binding dehydrogenase//UDP-glucose/GDP-mannose dehydrogenase family, NAD binding domain//TrkA-N domain//Alcohol dehydrogenase GroES-like domain	GO:0055114//GO:0006813	oxidation-reduction process//potassium ion transport	GO:0051287//GO:0016616	NAD binding//oxidoreductase activity, acting on the CH-OH group of donors, NAD or NADP as acceptor	--	--	KOG0022	Alcohol dehydrogenase, class III	UP	5.86564	5.15e-20	FALSE	2.45465	0.271886	UP	8.19988	3.02e-22
	Cluster-11149.9109	2	5	1	31	48	0.11	0.26	0.05	1.61	2.46	1081	1276239671	PIN01447.1	1275	1.1e-137	Zinc-binding oxidoreductase [Handroanthus impetiginosus]	XM_023041371.1	XM_023041371	370	0	PREDICTED: Olea europaea var. sylvestris 2-methylene-furan-3-one reductase-like (LOC111410814), mRNA	K18980	EO, FaQR	2-methylene-furan-3-one reductase	http://www.genome.jp/dbget-bin/www_bget?ko:K18980	K4BW79	699	2.6e-72	2-methylene-furan-3-one reductase OS=Solanum lycopersicum OX=4081 GN=EO PE=1 SV=1	PF01136//PF08240//PF00107	Peptidase family U32//Alcohol dehydrogenase GroES-like domain//Zinc-binding dehydrogenase	GO:0006508//GO:0055114	proteolysis//oxidation-reduction process	GO:0008233	peptidase activity	--	--	KOG1198	Zinc-binding oxidoreductase	FALSE	1.15914	1	DOWN	-5.19064	1.47e-06	DOWN	-4.13558	5.16e-05
	Cluster-11149.40416	0	25.58	13.5	6	9	0	4.7	2.48	1.12	1.68	481	1276235850	PIM99059.1	303	2.5e-25	Alcohol dehydrogenase, class V [Handroanthus impetiginosus]	XM_019321723.1	XM_019321723	50	8.51e-15	PREDICTED: Ipomoea nil probable mannitol dehydrogenase 1 (LOC109172550), mRNA	-	-	-	http://www.genome.jp/dbget-bin/www_bget?ko:-	Q9ZRF1	268	1.1e-22	Probable mannitol dehydrogenase OS=Fragaria ananassa OX=3747 GN=CAD PE=2 SV=1	PF00762	Ferrochelatase	GO:0006783//GO:0015994	heme biosynthetic process//chlorophyll metabolic process	GO:0004325	ferrochelatase activity	--	--	--	--	FALSE	-6.64346	0.00700451	FALSE	0.735067	0.751054	FALSE	-5.75408	0.101513
	Cluster-11149.23225	430	474.83	93	63	398	9.69	10.74	2.01	1.39	8.61	2204	747046644	XP_011100640.1	1032	3.4e-109	dehydrogenase/reductase SDR family member 12 [Sesamum indicum]	KY531266.1	KY531266	413	0	Avicennia marina AT5G20990 mRNA, partial sequence >gb|KY541539.1| Avicennia marina AT5G57250 mRNA, partial sequence	K11168	DHRS12	dehydrogenase/reductase SDR family member 12	http://www.genome.jp/dbget-bin/www_bget?ko:K11168	A6QP05	457	6.2e-44	Dehydrogenase/reductase SDR family member 12 OS=Bos taurus OX=9913 GN=DHRS12 PE=2 SV=1	PF01370	NAD dependent epimerase/dehydratase family	--	--	GO:0050662//GO:0003824	obsolete coenzyme binding//catalytic activity	--	--	KOG1208	Dehydrogenases with different specificities (related to short-chain alcohol dehydrogenases)	UP	2.47121	1.38e-06	FALSE	0.137009	1	UP	2.49726	9.06e-07
	Cluster-11149.29681	1441.55	2235.87	1024.99	316	1055.02	55.33	85.97	37.75	11.86	39.03	1397	848924451	XP_012858344.1	714	1.6e-72	PREDICTED: short-chain dehydrogenase TIC 32, chloroplastic-like isoform X2 [Erythranthe guttata]	XM_011086135.2	XM_011086135	547	0	PREDICTED: Sesamum indicum short-chain dehydrogenase TIC 32, chloroplastic-like (LOC105166688), mRNA	-	-	-	http://www.genome.jp/dbget-bin/www_bget?ko:-	Q6RVV4	569	4e-57	Short-chain dehydrogenase TIC 32, chloroplastic OS=Pisum sativum OX=3888 GN=TIC32 PE=1 SV=1	PF01370	NAD dependent epimerase/dehydratase family	--	--	GO:0050662//GO:0003824	obsolete coenzyme binding//catalytic activity	--	--	KOG1208	Dehydrogenases with different specificities (related to short-chain alcohol dehydrogenases)	FALSE	0.755843	0.242914	FALSE	1.27268	0.0175622	UP	1.91772	6.27e-05
	Cluster-11149.27756	575	460.99	345	410	344.04	5.25	4.23	3.01	3.65	3.01	5074	77549436	ABA92233.1	1488	1.1e-161	retrotransposon protein, putative, Ty3-gypsy subclass [Oryza sativa Japonica Group]	XM_011101358.2	XM_011101358	257	8.17e-129	PREDICTED: Sesamum indicum alcohol dehydrogenase 1B (LOC105178021), mRNA	-	-	-	http://www.genome.jp/dbget-bin/www_bget?ko:-	P0CT39	521	5.4e-51	Transposon Tf2-6 polyprotein OS=Schizosaccharomyces pombe (strain 972 / ATCC 24843) OX=284812 GN=Tf2-6 PE=3 SV=1	PF00665//PF00004//PF00107	Integrase core domain//ATPase family associated with various cellular activities (AAA)//Zinc-binding dehydrogenase	GO:0055114//GO:0015074	oxidation-reduction process//DNA integration	GO:0005524	ATP binding	--	--	--	--	FALSE	1.00059	0.0936054	FALSE	-0.673452	0.321809	FALSE	0.21636	0.818695
	Cluster-11149.13702	85	43	636	8922.64	53	13.36	6.66	97.42	1389.99	8.24	527	1217045288	XP_021662714.1	412	6.4e-38	8-hydroxygeraniol dehydrogenase-like [Hevea brasiliensis]	XM_018649136.1	XM_018649136	77	9.2e-30	PREDICTED: Pyrus x bretschneideri probable mannitol dehydrogenase (LOC103954150), mRNA	K00083	E1.1.1.195	cinnamyl-alcohol dehydrogenase	http://www.genome.jp/dbget-bin/www_bget?ko:K00083	Q9ZRF1	384	4.3e-36	Probable mannitol dehydrogenase OS=Fragaria ananassa OX=3747 GN=CAD PE=2 SV=1	PF00107	Zinc-binding dehydrogenase	GO:0055114	oxidation-reduction process	--	--	--	--	--	--	DOWN	-2.63796	2.35e-07	DOWN	-4.23471	4.27e-17	DOWN	-6.98309	2.16e-35
	Cluster-11149.48205	0	0	29	355	0	0	0	1.03	12.82	0	1442	1344042238	XP_023901027.1	1384	3.4e-150	alcohol dehydrogenase 1-like [Quercus suber]	XM_032035533.1	XM_032035533	411	0	Colletotrichum fructicola Alcohol dehydrogenase 1 (CGMCC3_g8054), partial mRNA	-	-	-	http://www.genome.jp/dbget-bin/www_bget?ko:-	Q9P6C8	1429	7.9e-157	Alcohol dehydrogenase 1 OS=Neurospora crassa (strain ATCC 24698 / 74-OR23-1A / CBS 708.71 / DSM 1257 / FGSC 987) OX=367110 GN=adh-1 PE=3 SV=1	PF08240//PF00107	Alcohol dehydrogenase GroES-like domain//Zinc-binding dehydrogenase	GO:0055114	oxidation-reduction process	--	--	--	--	KOG0023	Alcohol dehydrogenase, class V	DOWN	-7.73882	2.47e-05	DOWN	-4.03167	3.52e-13	DOWN	-11.6143	3.06e-25
	Cluster-11149.26446	14360.6	4523.6	27	7	836.35	704.75	222.09	1.27	0.34	39.65	1147	747100485	XP_011098331.1	1440	8.8e-157	protochlorophyllide reductase [Sesamum indicum]	XM_011096935.2	XM_011096935	537	0	PREDICTED: Sesamum indicum protochlorophyllide reductase-like (LOC105174749), mRNA	K00218	por	protochlorophyllide reductase	http://www.genome.jp/dbget-bin/www_bget?ko:K00218	Q41249	1387	4.7e-152	Protochlorophyllide reductase, chloroplastic OS=Cucumis sativus OX=3659 GN=PORA PE=2 SV=1	PF12242//PF01370	NAD(P)H binding domain of trans-2-enoyl-CoA reductase//NAD dependent epimerase/dehydratase family	GO:0055114	oxidation-reduction process	GO:0050662//GO:0003824//GO:0016491	obsolete coenzyme binding//catalytic activity//oxidoreductase activity	--	--	KOG1208	Dehydrogenases with different specificities (related to short-chain alcohol dehydrogenases)	UP	9.3116	1.93e-49	FALSE	1.50869	0.128863	UP	10.7078	6.56e-54
	Cluster-11149.31507	11	62	0	0	7	2.52	13.83	0	0	1.61	438	--	--	--	--	--	XM_020694161.1	XM_020694161	53	1.66e-16	PREDICTED: Sesamum indicum alcohol dehydrogenase-like 1 (LOC105164765), mRNA	--	--	--	--	--	--	--	--	--	--	--	--	--	--	--	--	--	--	FALSE	6.61224	0.0107999	FALSE	0	1	FALSE	6.34787	0.0146451
	Cluster-3290.1	0	0	0	5	0	0	0	0	0.86	0	500	1343989325	XP_023876615.1	654	5.3e-66	S-(hydroxymethyl)glutathione dehydrogenase-like [Quercus suber]	CP010981.1	CP010981	271	1.24e-137	Verticillium dahliae VdLs.17 chromosome 2, complete sequence	K00121	frmA, ADH5, adhC	S-(hydroxymethyl)glutathione dehydrogenase / alcohol dehydrogenase [EC:1.1.1.284 1.1.1.1]	http://www.genome.jp/dbget-bin/www_bget?ko:K00121	P0CL53	670	2.8e-69	S-(hydroxymethyl)glutathione dehydrogenase OS=Aspergillus oryzae (strain ATCC 42149 / RIB 40) OX=510516 GN=FDH1 PE=3 SV=1	PF02826//PF03721//PF00107//PF03435//PF02875	D-isomer specific 2-hydroxyacid dehydrogenase, NAD binding domain//UDP-glucose/GDP-mannose dehydrogenase family, NAD binding domain//Zinc-binding dehydrogenase//Saccharopine dehydrogenase NADP binding domain//Mur ligase family, glutamate ligase domain	GO:0055114//GO:0009058	oxidation-reduction process//biosynthetic process	GO:0016616//GO:0016874//GO:0051287//GO:0016491//GO:0005524	oxidoreductase activity, acting on the CH-OH group of donors, NAD or NADP as acceptor//ligase activity//NAD binding//oxidoreductase activity//ATP binding	--	--	KOG0022	Alcohol dehydrogenase, class III	FALSE	-5.13e-15	1	FALSE	-5.58029	0.144338	FALSE	-5.49639	0.165707
	Cluster-11149.39819	8	5	1	23	7	0.42	0.26	0.05	1.19	0.36	1083	604330629	EYU35623.1	140	4.6e-06	hypothetical protein MIMGU_mgv1a010961mg [Erythranthe guttata]	XM_012984211.1	XM_012984211	65	9.17e-23	PREDICTED: Erythranthe guttatus alcohol dehydrogenase-like 3 (LOC105960042), mRNA	K00001	E1.1.1.1, adh	alcohol dehydrogenase	http://www.genome.jp/dbget-bin/www_bget?ko:K00001	--	--	--	--	--	--	--	--	--	--	--	--	--	--	FALSE	3.09978	0.144609	DOWN	-4.76173	0.000259711	FALSE	-1.77772	0.0444141
	Cluster-11149.9077	473	610	588	612.84	541	14.28	18.47	17.02	18.09	15.72	1708	1276237593	PIN00118.1	1377	2.6e-149	Alcohol dehydrogenase, class V [Handroanthus impetiginosus]	XM_011085136.2	XM_011085136	449	0	PREDICTED: Sesamum indicum 8-hydroxygeraniol dehydrogenase-like (LOC105165971), mRNA	K00083	E1.1.1.195	cinnamyl-alcohol dehydrogenase	http://www.genome.jp/dbget-bin/www_bget?ko:K00083	Q6V4H0	1254	1.8e-136	8-hydroxygeraniol dehydrogenase OS=Catharanthus roseus OX=4058 GN=10HGO PE=1 SV=1	PF02826//PF08240//PF00107//PF03446//PF02737	D-isomer specific 2-hydroxyacid dehydrogenase, NAD binding domain//Alcohol dehydrogenase GroES-like domain//Zinc-binding dehydrogenase//NAD binding domain of 6-phosphogluconate dehydrogenase//3-hydroxyacyl-CoA dehydrogenase, NAD binding domain	GO:0018874//GO:0006633//GO:0006631//GO:0006550//GO:0006552//GO:0006568//GO:0006554//GO:0006574//GO:0055114	benzoate metabolic process//fatty acid biosynthetic process//fatty acid metabolic process//isoleucine catabolic process//leucine catabolic process//tryptophan metabolic process//lysine catabolic process//valine catabolic process//oxidation-reduction process	GO:0003857//GO:0050661//GO:0016491//GO:0051287	3-hydroxyacyl-CoA dehydrogenase activity//NADP binding//oxidoreductase activity//NAD binding	--	--	--	--	FALSE	-0.0500542	1	FALSE	-0.484242	0.536159	FALSE	-0.645042	0.261303
	Cluster-3858.0	0	0	1	10	0	0	0	0.28	2.8	0	403	1344010283	XP_023887681.1	225	2.4e-16	uncharacterized oxidoreductase C736.13-like [Quercus suber]	--	--	--	--	--	K19329	WWOX	WW domain-containing oxidoreductase	http://www.genome.jp/dbget-bin/www_bget?ko:K19329	D7UTD0	171	1.6e-11	Short-chain dehydrogenase/reductase OS=Phomopsis amygdali OX=1214568 GN=fc-sdr PE=1 SV=1	PF04551	GcpE protein	GO:0016114//GO:0055114	terpenoid biosynthetic process//oxidation-reduction process	GO:0046429	4-hydroxy-3-methylbut-2-en-1-yl diphosphate synthase activity	--	--	KOG1208	Dehydrogenases with different specificities (related to short-chain alcohol dehydrogenases)	FALSE	-3.05854	1	FALSE	-3.56873	0.0597584	FALSE	-6.48032	0.00923724
	Cluster-11149.18344	520	849	504	809	558.14	18.01	29.47	16.74	27.4	18.62	1521	848903927	XP_012851683.1	1767	1.4e-194	PREDICTED: 3-dehydroquinate synthase, chloroplastic [Erythranthe guttata]	XM_031394602.1	XM_031394602	419	0	PREDICTED: Pistacia vera 3-dehydroquinate synthase, chloroplastic-like (LOC116108353), mRNA	K01735	aroB	3-dehydroquinate synthase	http://www.genome.jp/dbget-bin/www_bget?ko:K01735	U3KRF2	1644	9.8e-182	3-dehydroquinate synthase, chloroplastic OS=Actinidia chinensis var. chinensis OX=1590841 GN=DHQS PE=1 SV=3	PF00465//PF01283	Iron-containing alcohol dehydrogenase//Ribosomal protein S26e	GO:0006412//GO:0055114//GO:0042254	translation//oxidation-reduction process//ribosome biogenesis	GO:0046872//GO:0003735//GO:0016491	metal ion binding//structural constituent of ribosome//oxidoreductase activity	GO:0005840	ribosome	KOG0692	Pentafunctional AROM protein	FALSE	0.308923	0.835445	FALSE	-1.10714	0.0431827	FALSE	-0.908973	0.0845296
	Cluster-11149.14675	0	1	58.1	7	9	0	0.08	4.77	0.58	0.74	767	604297142	EYU17406.1	244	2.8e-18	hypothetical protein MIMGU_mgv1a008160mg [Erythranthe guttata]	XM_011103482.2	XM_011103482	110	6.19e-48	PREDICTED: Sesamum indicum alcohol dehydrogenase 3 (LOC105179844), mRNA	K18857	ADH1	alcohol dehydrogenase class-P	http://www.genome.jp/dbget-bin/www_bget?ko:K18857	P25141	242	1.8e-19	Alcohol dehydrogenase 1 OS=Petunia hybrida OX=4102 GN=ADH1 PE=1 SV=1	--	--	--	--	--	--	--	--	KOG0022	Alcohol dehydrogenase, class III	DOWN	-8.73792	6.19e-09	UP	2.61018	0.00107864	FALSE	-5.97265	0.0376684
	Cluster-11149.5437	288	212	279	156	201	5.5	4.06	5.1	2.91	3.68	2557	1276251843	PIN10429.1	460	8.5e-43	Polyvinyl alcohol dehydrogenase (cytochrome) [Handroanthus impetiginosus]	--	--	--	--	--	-	-	-	http://www.genome.jp/dbget-bin/www_bget?ko:-	--	--	--	--	--	--	--	--	--	--	--	--	--	--	FALSE	0.309577	0.835728	FALSE	0.413825	0.65684	FALSE	0.612638	0.315501
	Cluster-11149.27244	742	751	251	483	286	57.45	57.95	18.73	36.71	21.52	818	1276248235	PIN07638.1	1135	1.5e-121	Alcohol dehydrogenase, class V [Handroanthus impetiginosus]	XM_022988507.1	XM_022988507	298	2.05e-152	PREDICTED: Olea europaea var. sylvestris probable cinnamyl alcohol dehydrogenase 6 (LOC111367566), mRNA	K00083	E1.1.1.195	cinnamyl-alcohol dehydrogenase	http://www.genome.jp/dbget-bin/www_bget?ko:K00083	Q7XWU3	927	7.3e-99	Probable cinnamyl alcohol dehydrogenase 6 OS=Oryza sativa subsp. japonica OX=39947 GN=CAD6 PE=2 SV=2	PF08240//PF00107//PF02826//PF02254//PF02737	Alcohol dehydrogenase GroES-like domain//Zinc-binding dehydrogenase//D-isomer specific 2-hydroxyacid dehydrogenase, NAD binding domain//TrkA-N domain//3-hydroxyacyl-CoA dehydrogenase, NAD binding domain	GO:0006568//GO:0006552//GO:0006550//GO:0018874//GO:0006633//GO:0006631//GO:0006813//GO:0055114//GO:0006554//GO:0006574	tryptophan metabolic process//leucine catabolic process//isoleucine catabolic process//benzoate metabolic process//fatty acid biosynthetic process//fatty acid metabolic process//potassium ion transport//oxidation-reduction process//lysine catabolic process//valine catabolic process	GO:0003857//GO:0051287//GO:0016491	3-hydroxyacyl-CoA dehydrogenase activity//NAD binding//oxidoreductase activity	--	--	--	--	UP	1.82708	0.000337978	FALSE	-1.36848	0.0104433	FALSE	0.347801	0.619412
	Cluster-1749.0	0	0	0	74	0	0	0	0	3.35	0	1202	694453318	XP_009351406.1	967	6.5e-102	PREDICTED: putative aryl-alcohol dehydrogenase C750.01, partial [Pyrus x bretschneideri]	XM_008038215.1	XM_008038215	94	7.73e-39	Trametes versicolor FP-101664 SS1 Aldo/keto reductase partial mRNA	-	-	-	http://www.genome.jp/dbget-bin/www_bget?ko:-	B9WYE6	845	3.4e-89	Versiconal hemiacetal acetate reductase OS=Aspergillus parasiticus OX=5067 GN=vrdA PE=1 SV=1	--	--	--	--	--	--	--	--	KOG1575	Voltage-gated shaker-like K+ channel, subunit beta/KCNAB	FALSE	-5.13e-15	1	DOWN	-9.43942	1.07e-11	DOWN	-9.3538	6.95e-12
	Cluster-11149.35112	130	104	140	49.98	3	2.68	2.15	2.76	1.01	0.06	2385	1531813604	XP_027151948.1	554	1e-53	uncharacterized protein LOC113752002 [Coffea eugenioides]	AM454844.1	AM454844	75	5.68e-28	Vitis vinifera, whole genome shotgun sequence, contig VV78X142266.6, clone ENTAV 115	K00001	E1.1.1.1, adh	alcohol dehydrogenase	http://www.genome.jp/dbget-bin/www_bget?ko:K00001	Q8VZ49	363	5.3e-33	Alcohol dehydrogenase-like 4 OS=Arabidopsis thaliana OX=3702 GN=At1g64710 PE=2 SV=1	--	--	--	--	--	--	--	--	KOG0022	Alcohol dehydrogenase, class III	FALSE	0.15685	1	FALSE	1.05975	0.106074	FALSE	1.10582	0.0593499
	Cluster-18239.0	0	0	13	1	0	0	0	3.71	0.29	0	398	--	--	--	--	--	MF579446.1	MF579446	43	5.41e-11	Mentha x piperita alcohol dehydrogenase 1 mRNA, complete cds	--	--	--	--	--	--	--	--	--	--	--	--	--	--	--	--	--	--	FALSE	-6.58957	0.0107999	FALSE	3.14529	0.0597584	FALSE	-3.29695	1
	Cluster-3317.0	0	0	0	3	0	0	0	0	1.57	0	329	1344043642	XP_023901779.1	337	2e-29	hydroxyacid-oxoacid transhydrogenase, mitochondrial-like [Quercus suber]	--	--	--	--	--	--	--	--	--	Q9W265	255	2.4e-21	Probable hydroxyacid-oxoacid transhydrogenase, mitochondrial OS=Drosophila melanogaster OX=7227 GN=T3dh PE=2 SV=1	PF02740//PF00465	Colipase, C-terminal domain//Iron-containing alcohol dehydrogenase	GO:0007586//GO:0016042//GO:0055114	digestion//lipid catabolic process//oxidation-reduction process	GO:0008047//GO:0016491//GO:0046872	enzyme activator activity//oxidoreductase activity//metal ion binding	GO:0005576	extracellular region	--	--	FALSE	-5.13e-15	1	FALSE	-4.86329	0.540202	FALSE	-4.78057	0.441562
	Cluster-5370.0	0	0	1	14	0	0	0	0.21	2.96	0	454	694453318	XP_009351406.1	491	3.8e-47	PREDICTED: putative aryl-alcohol dehydrogenase C750.01, partial [Pyrus x bretschneideri]	XM_008038213.1	XM_008038213	39	1.04e-08	Trametes versicolor FP-101664 SS1 aryl-alcohol dehydrogenase partial mRNA	-	-	-	http://www.genome.jp/dbget-bin/www_bget?ko:-	Q9P7U2	347	7.3e-32	Putative aryl-alcohol dehydrogenase C977.14c OS=Schizosaccharomyces pombe (strain 972 / ATCC 24843) OX=284812 GN=SPAC977.14c PE=1 SV=1	PF01402	Ribbon-helix-helix protein, copG family	GO:0006355	regulation of transcription, DNA-templated	--	--	--	--	KOG1575	Voltage-gated shaker-like K+ channel, subunit beta/KCNAB	FALSE	-3.05854	1	FALSE	-4.0498	0.00955426	DOWN	-6.96112	0.00152724
	Cluster-6316.0	0	0	0	16	0	0	0	0	1.67	0	665	1344043642	XP_023901779.1	607	2e-60	hydroxyacid-oxoacid transhydrogenase, mitochondrial-like [Quercus suber]	--	--	--	--	--	-	-	-	http://www.genome.jp/dbget-bin/www_bget?ko:-	Q4QQW3	577	2.3e-58	Hydroxyacid-oxoacid transhydrogenase, mitochondrial OS=Rattus norvegicus OX=10116 GN=Adhfe1 PE=1 SV=1	PF00465	Iron-containing alcohol dehydrogenase	GO:0055114	oxidation-reduction process	GO:0016491//GO:0046872	oxidoreductase activity//metal ion binding	--	--	KOG3857	Alcohol dehydrogenase, class IV	FALSE	-5.13e-15	1	DOWN	-7.23748	0.000746885	DOWN	-7.15232	0.000641706
	Cluster-11149.19581	71	509	6.9	13.02	80.97	2.73	19.62	0.25	0.49	3	1394	747098845	XP_011097454.1	774	1.8e-79	8-hydroxygeraniol dehydrogenase-like isoform X2 [Sesamum indicum]	KX058441.1	KX058441	293	2.14e-149	Tectona grandis cinnamyl alcohol dehydrogenase 4 (CAD4) mRNA, partial cds	K00083	E1.1.1.195	cinnamyl-alcohol dehydrogenase	http://www.genome.jp/dbget-bin/www_bget?ko:K00083	Q6V4H0	626	9.9e-64	8-hydroxygeraniol dehydrogenase OS=Catharanthus roseus OX=4058 GN=10HGO PE=1 SV=1	PF00107//PF08240//PF02826	Zinc-binding dehydrogenase//Alcohol dehydrogenase GroES-like domain//D-isomer specific 2-hydroxyacid dehydrogenase, NAD binding domain	GO:0055114	oxidation-reduction process	GO:0051287	NAD binding	--	--	--	--	UP	3.60113	7.17e-07	FALSE	-1.32284	0.357601	UP	2.16585	0.001421
	Cluster-11149.14215	10	6	12	12	3	0.95	0.57	1.11	1.13	0.28	710	747046918	XP_011101747.1	785	4.8e-81	alcohol dehydrogenase 1 [Sesamum indicum]	XM_011076480.2	XM_011076480	302	1.06e-154	PREDICTED: Sesamum indicum alcohol dehydrogenase 1 (LOC105159420), mRNA	K18857	ADH1	alcohol dehydrogenase class-P	http://www.genome.jp/dbget-bin/www_bget?ko:K18857	P25141	752	1.2e-78	Alcohol dehydrogenase 1 OS=Petunia hybrida OX=4102 GN=ADH1 PE=1 SV=1	PF00107//PF02254	Zinc-binding dehydrogenase//TrkA-N domain	GO:0055114//GO:0006813	oxidation-reduction process//potassium ion transport	--	--	--	--	KOG0022	Alcohol dehydrogenase, class III	FALSE	0.000865754	1	FALSE	-0.420302	0.903995	FALSE	-0.528519	0.796015
	Cluster-11149.20942	2229.14	2433.89	1596	2078.99	3289.83	43.13	47.28	29.56	39.27	61.09	2526	848934132	XP_012829622.1	1193	8.5e-128	PREDICTED: alcohol dehydrogenase-like 7 [Erythranthe guttata]	XM_011101355.2	XM_011101355	401	0	PREDICTED: Sesamum indicum alcohol dehydrogenase-like 7 (LOC105178015), mRNA	K00121	frmA, ADH5, adhC	S-(hydroxymethyl)glutathione dehydrogenase / alcohol dehydrogenase [EC:1.1.1.284 1.1.1.1]	http://www.genome.jp/dbget-bin/www_bget?ko:K00121	Q9FH04	1017	8.2e-109	Alcohol dehydrogenase-like 7 OS=Arabidopsis thaliana OX=3702 GN=At5g42250 PE=2 SV=1	PF00107//PF08240//PF02826//PF03721//PF02254//PF04736	Zinc-binding dehydrogenase//Alcohol dehydrogenase GroES-like domain//D-isomer specific 2-hydroxyacid dehydrogenase, NAD binding domain//UDP-glucose/GDP-mannose dehydrogenase family, NAD binding domain//TrkA-N domain//Eclosion hormone	GO:0018990//GO:0007218//GO:0006813//GO:0055114	ecdysis, chitin-based cuticle//neuropeptide signaling pathway//potassium ion transport//oxidation-reduction process	GO:0051287//GO:0008255//GO:0016616	NAD binding//ecdysis-triggering hormone activity//oxidoreductase activity, acting on the CH-OH group of donors, NAD or NADP as acceptor	--	--	KOG0022	Alcohol dehydrogenase, class III	FALSE	0.745887	0.244997	FALSE	-0.806015	0.178234	FALSE	-0.170908	0.871571
	Cluster-11149.23142	503.56	213	137	2494.82	397	12	5.09	3.13	58.06	9.09	2098	747048751	XP_011070396.1	956	2.1e-100	alcohol dehydrogenase-like 4 [Sesamum indicum]	XM_011072094.2	XM_011072094	446	0	PREDICTED: Sesamum indicum alcohol dehydrogenase-like 4 (LOC105156063), mRNA	K00001	E1.1.1.1, adh	alcohol dehydrogenase	http://www.genome.jp/dbget-bin/www_bget?ko:K00001	Q8VZ49	749	8.1e-78	Alcohol dehydrogenase-like 4 OS=Arabidopsis thaliana OX=3702 GN=At1g64710 PE=2 SV=1	PF00107//PF09264//PF08240//PF02826//PF03721	Zinc-binding dehydrogenase//Vibrio cholerae sialidase, lectin insertion//Alcohol dehydrogenase GroES-like domain//D-isomer specific 2-hydroxyacid dehydrogenase, NAD binding domain//UDP-glucose/GDP-mannose dehydrogenase family, NAD binding domain	GO:0055114	oxidation-reduction process	GO:0051287//GO:0033691//GO:0016616	NAD binding//sialic acid binding//oxidoreductase activity, acting on the CH-OH group of donors, NAD or NADP as acceptor	--	--	KOG0022	Alcohol dehydrogenase, class III	UP	2.14079	2.53e-05	DOWN	-4.60989	1e-18	DOWN	-2.5799	4.84e-08
	Cluster-554.0	0	0	0	4	0	0	0	0	1.77	0	345	1344042238	XP_023901027.1	483	2.4e-46	alcohol dehydrogenase 1-like [Quercus suber]	XM_028639749.1	XM_028639749	96	1.59e-40	Verticillium nonalfalfae alcohol dehydrogenase (ADH1), partial mRNA	-	-	-	http://www.genome.jp/dbget-bin/www_bget?ko:-	Q9P6C8	448	1.1e-43	Alcohol dehydrogenase 1 OS=Neurospora crassa (strain ATCC 24698 / 74-OR23-1A / CBS 708.71 / DSM 1257 / FGSC 987) OX=367110 GN=adh-1 PE=3 SV=1	PF08240	Alcohol dehydrogenase GroES-like domain	GO:0055114	oxidation-reduction process	--	--	--	--	KOG0023	Alcohol dehydrogenase, class V	FALSE	-5.13e-15	1	FALSE	-5.26588	0.357601	FALSE	-5.18243	0.273386
	Cluster-11149.27518	978	1119.99	1711	1961.79	755	19.8	22.76	33.16	38.78	14.67	2425	1024009122	KZV32787.1	1358	6e-147	alcohol dehydrogenase-like 6 [Dorcoceras hygrometricum]	XM_011073784.2	XM_011073784	662	0	PREDICTED: Sesamum indicum alcohol dehydrogenase-like 6 (LOC105157374), mRNA	K00001	E1.1.1.1, adh	alcohol dehydrogenase	http://www.genome.jp/dbget-bin/www_bget?ko:K00001	Q8LEB2	1201	3.6e-130	Alcohol dehydrogenase-like 6 OS=Arabidopsis thaliana OX=3702 GN=At5g24760 PE=2 SV=2	PF00107//PF08240//PF02826//PF02254//PF03721	Zinc-binding dehydrogenase//Alcohol dehydrogenase GroES-like domain//D-isomer specific 2-hydroxyacid dehydrogenase, NAD binding domain//TrkA-N domain//UDP-glucose/GDP-mannose dehydrogenase family, NAD binding domain	GO:0006813//GO:0055114	potassium ion transport//oxidation-reduction process	GO:0051287//GO:0016616	NAD binding//oxidoreductase activity, acting on the CH-OH group of donors, NAD or NADP as acceptor	--	--	KOG0022	Alcohol dehydrogenase, class III	FALSE	-0.542971	0.476087	FALSE	-0.621937	0.357601	FALSE	-1.27567	0.00923724
	Cluster-4202.0	0	0	5	140	0	0	0	0.21	6.1	0	1238	388496436	AFK36284.1	1522	2.9e-166	unknown [Medicago truncatula]	XM_009656732.1	XM_009656732	447	0	Verticillium dahliae VdLs.17 L-threonine 3-dehydrogenase partial mRNA	K00008	SORD, gutB	L-iditol 2-dehydrogenase	http://www.genome.jp/dbget-bin/www_bget?ko:K00008	Q4R0J7	1097	2.1e-118	D-arabinitol dehydrogenase 1 OS=Uromyces fabae OX=55588 GN=ARD1 PE=1 SV=1	PF00107//PF01494//PF08240	Zinc-binding dehydrogenase//FAD binding domain//Alcohol dehydrogenase GroES-like domain	GO:0055114	oxidation-reduction process	GO:0071949	FAD binding	--	--	KOG0024	Sorbitol dehydrogenase	FALSE	-5.23483	0.244997	DOWN	-5.19235	4.31e-13	DOWN	-10.2726	6.49e-17
	Cluster-11149.47158	1	4	38	1177	2	0.04	0.17	1.51	47.78	0.08	1311	1032305831	ANG60951.1	1133	4e-121	cinnamyl alcohol dehydrogenase 1 [Tectona grandis]	KX058438.1	KX058438	479	0	Tectona grandis cinnamyl alcohol dehydrogenase 1 (CAD1) mRNA, complete cds	K00083	E1.1.1.195	cinnamyl-alcohol dehydrogenase	http://www.genome.jp/dbget-bin/www_bget?ko:K00083	P42495	911	8.3e-97	Probable cinnamyl alcohol dehydrogenase 1 OS=Aralia cordata OX=29746 GN=CAD1 PE=2 SV=1	PF02826//PF08240//PF00107	D-isomer specific 2-hydroxyacid dehydrogenase, NAD binding domain//Alcohol dehydrogenase GroES-like domain//Zinc-binding dehydrogenase	GO:0055114	oxidation-reduction process	GO:0051287	NAD binding	--	--	--	--	DOWN	-4.83396	1.49e-05	DOWN	-5.37232	1.66e-21	DOWN	-10.2877	4.79e-37
	Cluster-11149.14248	68	58	91	53.33	129	8.2	6.92	10.64	6.34	15.26	613	1109226384	XP_019187832.1	256	9.2e-20	PREDICTED: uncharacterized protein LOC109182188 isoform X2 [Ipomoea nil]	XM_023034886.1	XM_023034886	58	3.94e-19	PREDICTED: Olea europaea var. sylvestris alcohol dehydrogenase class-3 (LOC111405827), mRNA	-	-	-	http://www.genome.jp/dbget-bin/www_bget?ko:-	--	--	--	--	PF02902	Ulp1 protease family, C-terminal catalytic domain	GO:0006508	proteolysis	GO:0008234	cysteine-type peptidase activity	--	--	--	--	FALSE	-0.156175	1	FALSE	0.345656	0.796404	FALSE	0.078902	1
	Cluster-11149.35900	65	76	233.78	76.89	59.96	17.15	19.44	61	20.38	16.02	412	1276256435	PIN14141.1	326	4.7e-28	Alcohol dehydrogenase, class III [Handroanthus impetiginosus]	XM_011071483.2	XM_011071483	157	2.38e-74	PREDICTED: Sesamum indicum alcohol dehydrogenase 3 (LOC105155589), mRNA	K18857	ADH1	alcohol dehydrogenase class-P	http://www.genome.jp/dbget-bin/www_bget?ko:K18857	P14674	303	8.3e-27	Alcohol dehydrogenase 2 OS=Solanum tuberosum OX=4113 GN=ADH2 PE=2 SV=1	--	--	--	--	--	--	--	--	KOG0022	Alcohol dehydrogenase, class III	FALSE	-1.58105	0.00593587	FALSE	1.17852	0.0511775	FALSE	-0.512971	0.498941
	Cluster-3429.0	0	0	0	5	0	0	0	0	2.22	0	345	1344015987	XP_023890712.1	202	9.4e-14	NADP-dependent alcohol dehydrogenase 7-like [Quercus suber]	--	--	--	--	--	K00083	E1.1.1.195	cinnamyl-alcohol dehydrogenase	http://www.genome.jp/dbget-bin/www_bget?ko:K00083	C0SPA5	179	1.7e-12	Probable formaldehyde dehydrogenase AdhA OS=Bacillus subtilis (strain 168) OX=224308 GN=adhA PE=2 SV=1	PF02826//PF00107//PF03446	D-isomer specific 2-hydroxyacid dehydrogenase, NAD binding domain//Zinc-binding dehydrogenase//NAD binding domain of 6-phosphogluconate dehydrogenase	GO:0055114	oxidation-reduction process	GO:0051287//GO:0050661	NAD binding//NADP binding	--	--	--	--	FALSE	-5.13e-15	1	FALSE	-5.58029	0.144338	FALSE	-5.49639	0.165707
	Cluster-11149.6179	0	0	4	0	12	0	0	1.52	0	4.71	360	--	--	--	--	--	KY978865.1	KY978865	47	2.9e-13	Solanum ochranthum bio-material TGRC:LA2682 alcohol dehydrogenase (CT208) gene, partial cds	--	--	--	--	--	--	--	--	--	--	--	--	--	--	--	--	--	--	FALSE	-4.92245	0.380656	FALSE	4.85401	0.357601	FALSE	0	1
	Cluster-14529.0	3	9.96	19	32.03	2	0.17	0.55	1.02	1.74	0.11	1042	1279033835	XP_022856057.1	1150	3.4e-123	alcohol dehydrogenase-like 3 [Olea europaea var. sylvestris]	--	--	--	--	--	K00001	E1.1.1.1, adh	alcohol dehydrogenase	http://www.genome.jp/dbget-bin/www_bget?ko:K00001	A1L4Y2	987	1e-105	Alcohol dehydrogenase-like 3 OS=Arabidopsis thaliana OX=3702 GN=At1g32780 PE=2 SV=1	PF02826//PF02254//PF08240//PF00107//PF01728//PF03721	D-isomer specific 2-hydroxyacid dehydrogenase, NAD binding domain//TrkA-N domain//Alcohol dehydrogenase GroES-like domain//Zinc-binding dehydrogenase//FtsJ-like methyltransferase//UDP-glucose/GDP-mannose dehydrogenase family, NAD binding domain	GO:0055114//GO:0006813//GO:0032259	oxidation-reduction process//potassium ion transport//methylation	GO:0016616//GO:0008168//GO:0051287	oxidoreductase activity, acting on the CH-OH group of donors, NAD or NADP as acceptor//methyltransferase activity//NAD binding	--	--	KOG0022	Alcohol dehydrogenase, class III	FALSE	-2.35575	0.0412473	FALSE	-1.17203	0.175834	DOWN	-3.62871	3.79e-05
	Cluster-11149.26236	8584.51	9774.75	13100.6	29191.3	5161	163.14	186.53	238.33	541.65	94.14	2567	1278996412	XP_022851765.1	1312	1.4e-141	8-hydroxygeraniol dehydrogenase-like [Olea europaea var. sylvestris]	XM_011099154.2	XM_011099154	502	0	PREDICTED: Sesamum indicum 8-hydroxygeraniol dehydrogenase (LOC105176373), mRNA	K00083	E1.1.1.195	cinnamyl-alcohol dehydrogenase	http://www.genome.jp/dbget-bin/www_bget?ko:K00083	Q6V4H0	1252	4.7e-136	8-hydroxygeraniol dehydrogenase OS=Catharanthus roseus OX=4058 GN=10HGO PE=1 SV=1	PF02737//PF00107//PF08240//PF02826	3-hydroxyacyl-CoA dehydrogenase, NAD binding domain//Zinc-binding dehydrogenase//Alcohol dehydrogenase GroES-like domain//D-isomer specific 2-hydroxyacid dehydrogenase, NAD binding domain	GO:0055114//GO:0006554//GO:0006574//GO:0006552//GO:0006568//GO:0006550//GO:0018874//GO:0006631//GO:0006633	oxidation-reduction process//lysine catabolic process//valine catabolic process//leucine catabolic process//tryptophan metabolic process//isoleucine catabolic process//benzoate metabolic process//fatty acid metabolic process//fatty acid biosynthetic process	GO:0051287//GO:0016491//GO:0003857	NAD binding//oxidoreductase activity//3-hydroxyacyl-CoA dehydrogenase activity	--	--	--	--	FALSE	-0.345916	0.747173	DOWN	-1.58054	0.00153876	DOWN	-2.03724	1.32e-05
	Cluster-11149.13861	187	272	67	113	155	6.58	9.59	2.26	3.89	5.25	1502	747078785	XP_011086568.1	1117	3.3e-119	2-methylene-furan-3-one reductase [Sesamum indicum]	XM_011088266.2	XM_011088266	475	0	PREDICTED: Sesamum indicum 2-methylene-furan-3-one reductase (LOC105168259), mRNA	K18980	EO, FaQR	2-methylene-furan-3-one reductase	http://www.genome.jp/dbget-bin/www_bget?ko:K18980	K4BW79	1054	2.5e-113	2-methylene-furan-3-one reductase OS=Solanum lycopersicum OX=4081 GN=EO PE=1 SV=1	PF00107//PF08240//PF02254	Zinc-binding dehydrogenase//Alcohol dehydrogenase GroES-like domain//TrkA-N domain	GO:0006813//GO:0055114	potassium ion transport//oxidation-reduction process	--	--	--	--	KOG1198	Zinc-binding oxidoreductase	UP	1.74266	0.00207139	FALSE	-1.17702	0.0587871	FALSE	0.454802	0.512181
	Cluster-11149.16036	391.45	482.15	53.01	6	84.98	12.52	15.46	1.62	0.19	2.62	1627	848924448	XP_012858343.1	381	7.8e-34	PREDICTED: short-chain dehydrogenase TIC 32, chloroplastic-like isoform X1 [Erythranthe guttata]	XM_013002890.1	XM_013002890	152	6.04e-71	PREDICTED: Erythranthe guttatus short-chain dehydrogenase TIC 32, chloroplastic-like (LOC105977570), transcript variant X2, mRNA	-	-	-	http://www.genome.jp/dbget-bin/www_bget?ko:-	Q6RVV4	351	8.9e-32	Short-chain dehydrogenase TIC 32, chloroplastic OS=Pisum sativum OX=3888 GN=TIC32 PE=1 SV=1	PF05094	Late expression factor 9 (LEF-9)	GO:0019083	viral transcription	--	--	--	--	KOG1208	Dehydrogenases with different specificities (related to short-chain alcohol dehydrogenases)	UP	3.14511	2.23e-09	UP	2.69704	0.0015005	UP	5.72972	1.29e-18
	Cluster-2508.0	0	0	0	11	0	0	0	0	2.27	0	459	1344043948	XP_023901944.1	281	8.6e-23	glucose-repressible alcohol dehydrogenase transcriptional effector-like [Quercus suber]	--	--	--	--	--	K12603	CNOT6, CCR4	CCR4-NOT transcription complex subunit 6	http://www.genome.jp/dbget-bin/www_bget?ko:K12603	Q4P9T3	346	9.5e-32	Glucose-repressible alcohol dehydrogenase transcriptional effector OS=Ustilago maydis (strain 521 / FGSC 9021) OX=237631 GN=CCR4 PE=3 SV=1	--	--	--	--	--	--	--	--	KOG0620	Glucose-repressible alcohol dehydrogenase transcriptional effector CCR4 and related proteins	FALSE	-5.13e-15	1	FALSE	-6.70126	0.00966091	FALSE	-6.61635	0.00586292
	Cluster-11149.1759	0	0	1	168	0	0	0	0.04	7.62	0	1200	971515579	GAQ82652.1	744	4.7e-76	NAD(P)-binding Rossmann-fold superfamily protein [Klebsormidium nitens]	AM420293.1	AM420293	46	3.72e-12	Saccharopolyspora erythraea NRRL2338 complete genome	-	-	-	http://www.genome.jp/dbget-bin/www_bget?ko:-	A0A1V6PAN1	500	3.5e-49	Oxidoreductase calI OS=Penicillium decumbens OX=69771 GN=calI PE=1 SV=1	PF17317	Mating hormone A-factor 1&2	GO:0007165//GO:0000750	signal transduction//pheromone-dependent signal transduction involved in conjugation with cellular fusion	GO:0000772	mating pheromone activity	--	--	KOG1208	Dehydrogenases with different specificities (related to short-chain alcohol dehydrogenases)	FALSE	-3.05854	1	DOWN	-7.62472	4.79e-18	DOWN	-10.5354	1.93e-18
	Cluster-1155.0	0	0	0	8	0	0	0	0	1.77	0	444	1418036864	RAW35292.1	523	7.3e-51	putative D-xylulose reductase A [Phytophthora cactorum]	--	--	--	--	--	K00008	SORD, gutB	L-iditol 2-dehydrogenase	http://www.genome.jp/dbget-bin/www_bget?ko:K00008	A1CFY8	544	1e-54	Probable D-xylulose reductase A OS=Aspergillus clavatus (strain ATCC 1007 / CBS 513.65 / DSM 816 / NCTC 3887 / NRRL 1) OX=344612 GN=xdhA PE=3 SV=2	PF08240	Alcohol dehydrogenase GroES-like domain	GO:0055114	oxidation-reduction process	--	--	--	--	KOG0024	Sorbitol dehydrogenase	FALSE	-5.13e-15	1	FALSE	-6.24701	0.036604	FALSE	-6.16242	0.0233754
	Cluster-3429.1	0	0	0	5	0	0	0	0	1.35	0	409	1344045811	XP_023902966.1	382	1.5e-34	NADP-dependent alcohol dehydrogenase 7-like [Quercus suber]	--	--	--	--	--	K00083	E1.1.1.195	cinnamyl-alcohol dehydrogenase	http://www.genome.jp/dbget-bin/www_bget?ko:K00083	Q04894	384	3.3e-36	NADP-dependent alcohol dehydrogenase 6 OS=Saccharomyces cerevisiae (strain ATCC 204508 / S288c) OX=559292 GN=ADH6 PE=1 SV=1	PF08240	Alcohol dehydrogenase GroES-like domain	GO:0055114	oxidation-reduction process	--	--	--	--	--	--	FALSE	-5.13e-15	1	FALSE	-5.58029	0.144338	FALSE	-5.49639	0.165707
	Cluster-11149.22965	976.12	1042.74	1264.37	1183.05	1415.29	62.99	67.19	78.53	74.84	88.53	932	1276248045	PIN07482.1	454	1.5e-42	Flavonol reductase/cinnamoyl-CoA reductase [Handroanthus impetiginosus]	AM159095.1	AM159095	65	7.86e-23	Plantago major mRNA for cinnamoyl alcohol dehydrogenase (cad2 gene)	-	-	-	http://www.genome.jp/dbget-bin/www_bget?ko:-	Q500U8	311	2.2e-27	Tetraketide alpha-pyrone reductase 1 OS=Arabidopsis thaliana OX=3702 GN=TKPR1 PE=1 SV=1	PF00208//PF08288//PF01370//PF01073	Glutamate/Leucine/Phenylalanine/Valine dehydrogenase//PIGA (GPI anchor biosynthesis)//NAD dependent epimerase/dehydratase family//3-beta hydroxysteroid dehydrogenase/isomerase family	GO:0006520//GO:0008207//GO:0055114//GO:0006506//GO:0008210//GO:0006694//GO:0008209	cellular amino acid metabolic process//C21-steroid hormone metabolic process//oxidation-reduction process//GPI anchor biosynthetic process//estrogen metabolic process//steroid biosynthetic process//androgen metabolic process	GO:0016491//GO:0003854//GO:0003824//GO:0016616//GO:0050662	oxidoreductase activity//3-beta-hydroxy-delta5-steroid dehydrogenase activity//catalytic activity//oxidoreductase activity, acting on the CH-OH group of donors, NAD or NADP as acceptor//obsolete coenzyme binding	--	--	--	--	FALSE	-0.109366	1	FALSE	-0.328707	0.743055	FALSE	-0.548839	0.347512
	Cluster-11149.40777	16	13	118	67	14	0.35	0.29	2.5	1.45	0.3	2243	604302180	EYU21766.1	576	2.6e-56	hypothetical protein MIMGU_mgv1a010388mg [Erythranthe guttata]	XM_011074981.2	XM_011074981	271	5.91e-137	PREDICTED: Sesamum indicum carbonyl reductase [NADPH] 1 (LOC105158283), mRNA	-	-	-	http://www.genome.jp/dbget-bin/www_bget?ko:-	Q3SZD7	217	4.3e-16	Carbonyl reductase [NADPH] 1 OS=Bos taurus OX=9913 GN=CBR1 PE=2 SV=1	PF01370//PF05837//PF02737	NAD dependent epimerase/dehydratase family//Centromere protein H (CENP-H)//3-hydroxyacyl-CoA dehydrogenase, NAD binding domain	GO:0006554//GO:0006574//GO:0055114//GO:0006631//GO:0018874//GO:0006633//GO:0006550//GO:0006552//GO:0006568//GO:0051382	lysine catabolic process//valine catabolic process//oxidation-reduction process//fatty acid metabolic process//benzoate metabolic process//fatty acid biosynthetic process//isoleucine catabolic process//leucine catabolic process//tryptophan metabolic process//kinetochore assembly	GO:0016491//GO:0003824//GO:0003857//GO:0050662	oxidoreductase activity//catalytic activity//3-hydroxyacyl-CoA dehydrogenase activity//obsolete coenzyme binding	GO:0000776	kinetochore	KOG1208	Dehydrogenases with different specificities (related to short-chain alcohol dehydrogenases)	DOWN	-2.61019	3.69e-05	FALSE	0.39136	0.737054	DOWN	-2.32777	0.00026218
	Cluster-3703.0	0	0	4	122	0	0	0	0.2	6.31	0	1084	326507426	BAK03106.1	425	4.1e-39	predicted protein [Hordeum vulgare subsp. vulgare]	--	--	--	--	--	-	-	-	http://www.genome.jp/dbget-bin/www_bget?ko:-	A0A2Z5TIQ0	391	1.4e-36	Trans-enoyl reductase himH OS=Aspergillus japonicus OX=34381 GN=himH PE=3 SV=1	PF08240//PF00107	Alcohol dehydrogenase GroES-like domain//Zinc-binding dehydrogenase	GO:0055114	oxidation-reduction process	--	--	--	--	KOG1198	Zinc-binding oxidoreductase	FALSE	-4.92245	0.380656	DOWN	-5.30588	1.04e-12	DOWN	-10.0742	9.24e-16
	Cluster-11149.21217	11	7	54	425	12	0.14	0.09	0.65	5.26	0.15	3725	747088270	XP_011091715.1	1188	4.7e-127	(+)-neomenthol dehydrogenase [Sesamum indicum]	XM_011093413.2	XM_011093413	400	0	PREDICTED: Sesamum indicum (+)-neomenthol dehydrogenase (LOC105172075), mRNA	-	-	-	http://www.genome.jp/dbget-bin/www_bget?ko:-	Q9M2E2	491	1.2e-47	(+)-neomenthol dehydrogenase OS=Arabidopsis thaliana OX=3702 GN=SDR1 PE=1 SV=1	--	--	--	--	--	--	--	--	KOG1208	Dehydrogenases with different specificities (related to short-chain alcohol dehydrogenases)	FALSE	-2.02036	0.00719996	DOWN	-3.39762	1.1e-10	DOWN	-5.52597	5.22e-20
	Cluster-5008.0	0	0	1	14	0	0	0	0.09	1.35	0	698	1343992272	XP_023878153.1	612	5.5e-61	glucose-repressible alcohol dehydrogenase transcriptional effector-like [Quercus suber]	--	--	--	--	--	-	-	-	http://www.genome.jp/dbget-bin/www_bget?ko:-	Q9C2R2	739	3.9e-77	Glucose-repressible alcohol dehydrogenase transcriptional effector OS=Neurospora crassa (strain ATCC 24698 / 74-OR23-1A / CBS 708.71 / DSM 1257 / FGSC 987) OX=367110 GN=ccr4 PE=3 SV=2	PF00560//PF13855	Leucine Rich Repeat//Leucine rich repeat	--	--	GO:0005515	protein binding	--	--	KOG0620	Glucose-repressible alcohol dehydrogenase transcriptional effector CCR4 and related proteins	FALSE	-3.05854	1	FALSE	-4.0498	0.00955426	DOWN	-6.96112	0.00152724
	Cluster-11149.4331	24	17	225	1803	3	0.67	0.47	5.99	48.94	0.08	1835	1173777820	XP_011098591.2	2140	9.5e-238	uncharacterized protein LOC105177224 [Sesamum indicum]	XM_011100289.2	XM_011100289	624	0	PREDICTED: Sesamum indicum polyvinylalcohol dehydrogenase (LOC105177224), mRNA	-	-	-	http://www.genome.jp/dbget-bin/www_bget?ko:-	P77931	363	4.1e-33	Polyvinylalcohol dehydrogenase OS=Pseudomonas sp. OX=306 GN=pvaA PE=1 SV=1	--	--	--	--	--	--	--	--	--	--	DOWN	-2.95897	2.33e-07	DOWN	-3.42622	4.6e-12	DOWN	-6.49464	2.59e-29
	Cluster-4547.0	0	0	2	94	0	0	0	0.07	3.57	0	1383	1344030604	XP_023898414.1	410	2.9e-37	zinc-type alcohol dehydrogenase-like protein C16A3.02c [Quercus suber]	--	--	--	--	--	K18980	EO, FaQR	2-methylene-furan-3-one reductase	http://www.genome.jp/dbget-bin/www_bget?ko:K18980	O42909	224	4e-17	Zinc-type alcohol dehydrogenase-like protein C16A3.02c OS=Schizosaccharomyces pombe (strain 972 / ATCC 24843) OX=284812 GN=SPBC16A3.02c PE=3 SV=1	PF08240//PF00107	Alcohol dehydrogenase GroES-like domain//Zinc-binding dehydrogenase	GO:0055114	oxidation-reduction process	--	--	--	--	KOG1198	Zinc-binding oxidoreductase	FALSE	-3.96925	0.835728	DOWN	-5.88106	2.25e-12	DOWN	-9.69847	1.14e-13
	Cluster-11149.37050	25	26.21	6.02	0	2	14.2	13.93	3.51	0	1.22	319	848934049	XP_012829600.1	208	1.8e-14	PREDICTED: alcohol dehydrogenase 3-like [Erythranthe guttata]	XM_011071483.2	XM_011071483	98	1.13e-41	PREDICTED: Sesamum indicum alcohol dehydrogenase 3 (LOC105155589), mRNA	K18857	ADH1	alcohol dehydrogenase class-P	http://www.genome.jp/dbget-bin/www_bget?ko:K18857	P48977	196	1.6e-14	Alcohol dehydrogenase OS=Malus domestica OX=3750 GN=ADH PE=2 SV=1	--	--	--	--	--	--	--	--	KOG0022	Alcohol dehydrogenase, class III	FALSE	2.29222	0.0153719	FALSE	5.42694	0.233202	UP	7.52234	5.5e-05
	Cluster-11149.13286	568	377	728.9	493	394	11.92	7.94	14.65	10.1	7.94	2348	747095538	XP_011095648.1	1399	1e-151	WPP domain-interacting protein 1 [Sesamum indicum]	XM_011097345.2	XM_011097345	603	0	PREDICTED: Sesamum indicum WPP domain-interacting protein 1 (LOC105175038), transcript variant X1, mRNA	-	-	-	http://www.genome.jp/dbget-bin/www_bget?ko:-	Q8GXA4	306	2.1e-26	WPP domain-interacting protein 1 OS=Arabidopsis thaliana OX=3702 GN=WIP1 PE=1 SV=1	PF00465//PF08184	Iron-containing alcohol dehydrogenase//Cuticle protein 7 isoform family	GO:0055114	oxidation-reduction process	GO:0046872//GO:0042302//GO:0016491	metal ion binding//structural constituent of cuticle//oxidoreductase activity	--	--	--	--	FALSE	-0.0959014	1	FALSE	0.139456	0.997555	FALSE	-0.0672033	1
	Cluster-2924.0	0	0	0	19	0	0	0	0	1.6	0	762	694453318	XP_009351406.1	858	1.8e-89	PREDICTED: putative aryl-alcohol dehydrogenase C750.01, partial [Pyrus x bretschneideri]	XM_007399064.1	XM_007399064	98	2.88e-41	Phanerochaete carnosa HHB-10118-sp hypothetical protein (PHACADRAFT_261425), mRNA	-	-	-	http://www.genome.jp/dbget-bin/www_bget?ko:-	B9WYE6	548	6e-55	Versiconal hemiacetal acetate reductase OS=Aspergillus parasiticus OX=5067 GN=vrdA PE=1 SV=1	--	--	--	--	--	--	--	--	KOG1575	Voltage-gated shaker-like K+ channel, subunit beta/KCNAB	FALSE	-5.13e-15	1	DOWN	-7.4839	0.000224466	DOWN	-7.39864	0.000184311
	Cluster-11149.23082	1622.21	1910.13	2136.47	2095.91	771.06	36	42.55	45.41	45.43	16.44	2234	1276248698	PIN07992.1	945	4.3e-99	Alcohol dehydrogenase, class V [Handroanthus impetiginosus]	XM_011089904.2	XM_011089904	376	0	PREDICTED: Sesamum indicum cinnamyl alcohol dehydrogenase 1 (LOC105169503), mRNA	K00083	E1.1.1.195	cinnamyl-alcohol dehydrogenase	http://www.genome.jp/dbget-bin/www_bget?ko:K00083	Q2KNL5	932	5.2e-99	Cinnamyl alcohol dehydrogenase 1 OS=Ocimum basilicum OX=39350 GN=CAD1 PE=1 SV=1	PF02976//PF06403//PF08240//PF02826//PF00107	DNA mismatch repair enzyme MutH//Lamprin//Alcohol dehydrogenase GroES-like domain//D-isomer specific 2-hydroxyacid dehydrogenase, NAD binding domain//Zinc-binding dehydrogenase	GO:0055114	oxidation-reduction process	GO:0005198//GO:0003677//GO:0004519//GO:0051287	structural molecule activity//DNA binding//endonuclease activity//NAD binding	GO:0031012	extracellular matrix	--	--	FALSE	-0.13335	1	FALSE	-0.396973	0.638798	FALSE	-0.641095	0.253705
	Cluster-1453.0	0	0	0	60	0	0	0	0	2.24	0	1405	1344032760	XP_023899545.1	189	1.2e-11	beta-glucuronidase-like [Quercus suber]	--	--	--	--	--	--	--	--	--	A2QEQ6	203	1.1e-14	Beta-glucuronidase OS=Aspergillus niger (strain CBS 513.88 / FGSC A1513) OX=425011 GN=An02g11890 PE=1 SV=1	PF02315	Methanol dehydrogenase beta subunit	GO:0055114//GO:0015946	oxidation-reduction process//methanol oxidation	GO:0004022	alcohol dehydrogenase (NAD+) activity	--	--	--	--	FALSE	-5.13e-15	1	DOWN	-9.13735	2.85e-10	DOWN	-9.05175	1.85e-10
	Cluster-11149.48668	0	0	0	37	0	0	0	0	2.7	0	841	1343989325	XP_023876615.1	868	1.4e-90	S-(hydroxymethyl)glutathione dehydrogenase-like [Quercus suber]	XM_001940197.1	XM_001940197	323	2.67e-166	Pyrenophora tritici-repentis Pt-1C-BFP S-(hydroxymethyl)glutathione dehydrogenase, mRNA	K00121	frmA, ADH5, adhC	S-(hydroxymethyl)glutathione dehydrogenase / alcohol dehydrogenase [EC:1.1.1.284 1.1.1.1]	http://www.genome.jp/dbget-bin/www_bget?ko:K00121	P0CL53	822	1.1e-86	S-(hydroxymethyl)glutathione dehydrogenase OS=Aspergillus oryzae (strain ATCC 42149 / RIB 40) OX=510516 GN=FDH1 PE=3 SV=1	PF03721//PF00044//PF00107//PF03435//PF02254	UDP-glucose/GDP-mannose dehydrogenase family, NAD binding domain//Glyceraldehyde 3-phosphate dehydrogenase, NAD binding domain//Zinc-binding dehydrogenase//Saccharopine dehydrogenase NADP binding domain//TrkA-N domain	GO:0006813//GO:0055114	potassium ion transport//oxidation-reduction process	GO:0051287//GO:0016620//GO:0016491//GO:0016616	NAD binding//oxidoreductase activity, acting on the aldehyde or oxo group of donors, NAD or NADP as acceptor//oxidoreductase activity//oxidoreductase activity, acting on the CH-OH group of donors, NAD or NADP as acceptor	--	--	KOG0022	Alcohol dehydrogenase, class III	FALSE	-5.13e-15	1	DOWN	-8.4415	1.71e-07	DOWN	-8.356	1.53e-07
	Cluster-847.0	0	0	0	198	0	0	0	0	9.16	0	1181	694453318	XP_009351406.1	942	5e-99	PREDICTED: putative aryl-alcohol dehydrogenase C750.01, partial [Pyrus x bretschneideri]	XM_007767059.1	XM_007767059	72	1.29e-26	Coniophora puteana RWD-64-598 SS2 Aldo keto reductase partial mRNA	-	-	-	http://www.genome.jp/dbget-bin/www_bget?ko:-	B9WYE6	840	1.3e-88	Versiconal hemiacetal acetate reductase OS=Aspergillus parasiticus OX=5067 GN=vrdA PE=1 SV=1	--	--	--	--	--	--	--	--	KOG1575	Voltage-gated shaker-like K+ channel, subunit beta/KCNAB	FALSE	-5.13e-15	1	DOWN	-10.858	2.54e-19	DOWN	-10.7723	6.9e-20
	Cluster-11149.19088	546.02	497.95	648	527	466	9.56	8.75	10.85	9	7.83	2766	747079570	XP_011086992.1	1376	5.6e-149	protein ABHD17B [Sesamum indicum]	XM_011088690.2	XM_011088690	562	0	PREDICTED: Sesamum indicum protein ABHD17B (LOC105168557), mRNA	-	-	-	http://www.genome.jp/dbget-bin/www_bget?ko:-	Q7ZVZ7	479	2.2e-46	Alpha/beta hydrolase domain-containing protein 17C OS=Danio rerio OX=7955 GN=abhd17c PE=2 SV=1	PF02129//PF01738//PF02315//PF02230//PF03583//PF00326	X-Pro dipeptidyl-peptidase (S15 family)//Dienelactone hydrolase family//Methanol dehydrogenase beta subunit//Phospholipase/Carboxylesterase//Secretory lipase//Prolyl oligopeptidase family	GO:0015946//GO:0055114//GO:0006508//GO:0046486//GO:0016042	methanol oxidation//oxidation-reduction process//proteolysis//glycerolipid metabolic process//lipid catabolic process	GO:0016787//GO:0004806//GO:0004022//GO:0008236	hydrolase activity//triglyceride lipase activity//alcohol dehydrogenase (NAD+) activity//serine-type peptidase activity	--	--	--	--	FALSE	0.0168665	1	FALSE	-0.126431	1	FALSE	-0.22032	0.805146
	Cluster-1685.0	0	0	0	10	0	0	0	0	1.88	0	479	694443048	XP_009348151.1	453	1e-42	PREDICTED: short-chain dehydrogenase TIC 32, chloroplastic-like [Pyrus x bretschneideri]	CP010983.1	CP010983	413	0	Verticillium dahliae VdLs.17 chromosome 4, complete sequence	-	-	-	http://www.genome.jp/dbget-bin/www_bget?ko:-	A0A1V6PAN1	257	2.1e-21	Oxidoreductase calI OS=Penicillium decumbens OX=69771 GN=calI PE=1 SV=1	--	--	--	--	--	--	--	--	KOG1208	Dehydrogenases with different specificities (related to short-chain alcohol dehydrogenases)	FALSE	-5.13e-15	1	FALSE	-6.56514	0.0149166	FALSE	-6.48032	0.00923724
	Cluster-5959.0	0	0	2	15	0	0	0	0.49	3.73	0	423	1344010283	XP_023887681.1	323	1.1e-27	uncharacterized oxidoreductase C736.13-like [Quercus suber]	--	--	--	--	--	K11153	RDH12	retinol dehydrogenase 12	http://www.genome.jp/dbget-bin/www_bget?ko:K11153	D7UTD0	334	2.2e-30	Short-chain dehydrogenase/reductase OS=Phomopsis amygdali OX=1214568 GN=fc-sdr PE=1 SV=1	PF06470//PF01370	SMC proteins Flexible Hinge Domain//NAD dependent epimerase/dehydratase family	GO:0051276	chromosome organization	GO:0005524//GO:0005515//GO:0050662//GO:0003824	ATP binding//protein binding//obsolete coenzyme binding//catalytic activity	GO:0005694	chromosome	KOG1208	Dehydrogenases with different specificities (related to short-chain alcohol dehydrogenases)	FALSE	-3.96925	0.835728	FALSE	-3.24196	0.00643667	DOWN	-7.05988	0.00098774
	Cluster-11149.7733	98.94	70	789	640	95	2.32	1.65	17.76	14.69	2.14	2124	1527602064	XP_027077309.1	1187	3.5e-127	alcohol dehydrogenase-like 2 [Coffea arabica]	XM_008210770.3	XM_008210770	35	8.69e-06	PREDICTED: Nasonia vitripennis alcohol dehydrogenase class-3 (LOC100118368), mRNA	K00121	frmA, ADH5, adhC	S-(hydroxymethyl)glutathione dehydrogenase / alcohol dehydrogenase [EC:1.1.1.284 1.1.1.1]	http://www.genome.jp/dbget-bin/www_bget?ko:K00121	Q0V7W6	986	2.7e-105	Alcohol dehydrogenase-like 5 OS=Arabidopsis thaliana OX=3702 GN=At4g22110 PE=2 SV=1	PF08240//PF00107//PF02826//PF02254//PF03721	Alcohol dehydrogenase GroES-like domain//Zinc-binding dehydrogenase//D-isomer specific 2-hydroxyacid dehydrogenase, NAD binding domain//TrkA-N domain//UDP-glucose/GDP-mannose dehydrogenase family, NAD binding domain	GO:0006813//GO:0055114	potassium ion transport//oxidation-reduction process	GO:0016616//GO:0051287	oxidoreductase activity, acting on the CH-OH group of donors, NAD or NADP as acceptor//NAD binding	--	--	KOG0022	Alcohol dehydrogenase, class III	DOWN	-2.73008	6.15e-08	FALSE	-0.122673	1	DOWN	-2.96323	1.91e-09
	Cluster-11149.47359	0	0	4	30	0	0	0	0.21	1.59	0	1063	1344045811	XP_023902966.1	750	8.3e-77	NADP-dependent alcohol dehydrogenase 7-like [Quercus suber]	--	--	--	--	--	K00083	E1.1.1.195	cinnamyl-alcohol dehydrogenase	http://www.genome.jp/dbget-bin/www_bget?ko:K00083	Q04894	613	2.4e-62	NADP-dependent alcohol dehydrogenase 6 OS=Saccharomyces cerevisiae (strain ATCC 204508 / S288c) OX=559292 GN=ADH6 PE=1 SV=1	PF00107//PF02826//PF08240	Zinc-binding dehydrogenase//D-isomer specific 2-hydroxyacid dehydrogenase, NAD binding domain//Alcohol dehydrogenase GroES-like domain	GO:0055114	oxidation-reduction process	GO:0051287	NAD binding	--	--	--	--	FALSE	-4.92245	0.380656	DOWN	-3.28589	0.000344749	DOWN	-8.05447	2.08e-06
	Cluster-11149.26858	2165	3000.97	7366	5915	2750	63.38	88.1	206.67	169.22	77.44	1754	747059856	XP_011076330.1	732	1.7e-74	21 kDa protein-like [Sesamum indicum]	XM_019336463.1	XM_019336463	90	1.9e-36	PREDICTED: Ipomoea nil 21 kDa protein-like (LOC109186473), mRNA	-	-	-	http://www.genome.jp/dbget-bin/www_bget?ko:-	P17407	505	1.3e-49	21 kDa protein OS=Daucus carota OX=4039 PE=2 SV=1	PF04043//PF02315	Plant invertase/pectin methylesterase inhibitor//Methanol dehydrogenase beta subunit	GO:0015946//GO:0055114	methanol oxidation//oxidation-reduction process	GO:0004857//GO:0004022	enzyme inhibitor activity//alcohol dehydrogenase (NAD+) activity	--	--	--	--	DOWN	-1.50256	0.00321981	FALSE	-0.108143	1	DOWN	-1.72147	0.000277514
	Cluster-11149.15936	681	544	837	701	542	14.81	11.87	17.43	14.89	11.32	2275	747096609	XP_011096234.1	713	3.5e-72	quinone oxidoreductase PIG3 [Sesamum indicum]	XM_011097932.2	XM_011097932	300	4.53e-153	PREDICTED: Sesamum indicum quinone oxidoreductase PIG3 (LOC105175484), mRNA	-	-	-	http://www.genome.jp/dbget-bin/www_bget?ko:-	Q53FA7	316	1.4e-27	Quinone oxidoreductase PIG3 OS=Homo sapiens OX=9606 GN=TP53I3 PE=1 SV=2	PF08240	Alcohol dehydrogenase GroES-like domain	GO:0055114	oxidation-reduction process	--	--	--	--	KOG1198	Zinc-binding oxidoreductase	FALSE	-0.0336573	1	FALSE	-0.168808	0.954844	FALSE	-0.313225	0.673977
	Cluster-11149.47881	0	0	5	67	0	0	0	0.26	3.54	0	1065	1344082833	XP_023925431.1	532	1.6e-51	uncharacterized protein LOC112036840 [Quercus suber]	--	--	--	--	--	-	-	-	http://www.genome.jp/dbget-bin/www_bget?ko:-	E5AE42	470	9.3e-46	Zinc-type alcohol dehydrogenase-like protein YogA OS=Leptosphaeria maculans (strain JN3 / isolate v23.1.3 / race Av1-4-5-6-7-8) OX=985895 GN=Yog1 PE=2 SV=1	PF00208//PF00107//PF08240	Glutamate/Leucine/Phenylalanine/Valine dehydrogenase//Zinc-binding dehydrogenase//Alcohol dehydrogenase GroES-like domain	GO:0055114//GO:0006520	oxidation-reduction process//cellular amino acid metabolic process	GO:0016491	oxidoreductase activity	--	--	KOG1198	Zinc-binding oxidoreductase	FALSE	-5.23483	0.244997	DOWN	-4.13035	8.05e-08	DOWN	-9.21067	3.03e-11
	Cluster-11149.24007	1853.74	1267.03	2417.02	1801.98	1292.07	22.8	15.66	28.44	21.63	15.23	3830	747064458	XP_011078811.1	1652	7.7e-181	carbon catabolite repressor protein 4 homolog 1-like [Sesamum indicum]	XM_011080509.2	XM_011080509	778	0	PREDICTED: Sesamum indicum carbon catabolite repressor protein 4 homolog 1-like (LOC105162483), mRNA	K12603	CNOT6, CCR4	CCR4-NOT transcription complex subunit 6	http://www.genome.jp/dbget-bin/www_bget?ko:K12603	Q8W0Z9	1350	3e-147	Carbon catabolite repressor protein 4 homolog 1 OS=Arabidopsis thaliana OX=3702 GN=CCR4-1 PE=2 SV=1	--	--	--	--	--	--	--	--	KOG0620	Glucose-repressible alcohol dehydrogenase transcriptional effector CCR4 and related proteins	FALSE	-0.118874	1	FALSE	-0.00100177	1	FALSE	-0.230651	0.778979
	Cluster-11149.21521	3075	8286	302	73	3830	105.52	284.98	9.94	2.45	126.57	1533	604320182	EYU31261.1	1345	1.2e-145	hypothetical protein MIMGU_mgv1a008015mg [Erythranthe guttata]	XM_011088266.2	XM_011088266	561	0	PREDICTED: Sesamum indicum 2-methylene-furan-3-one reductase (LOC105168259), mRNA	K18980	EO, FaQR	2-methylene-furan-3-one reductase	http://www.genome.jp/dbget-bin/www_bget?ko:K18980	K4BW79	1167	2e-126	2-methylene-furan-3-one reductase OS=Solanum lycopersicum OX=4081 GN=EO PE=1 SV=1	PF00107//PF08240//PF02254	Zinc-binding dehydrogenase//Alcohol dehydrogenase GroES-like domain//TrkA-N domain	GO:0055114//GO:0006813	oxidation-reduction process//potassium ion transport	--	--	--	--	KOG1198	Zinc-binding oxidoreductase	UP	3.61128	2.21e-13	UP	1.62251	0.00322397	UP	5.12285	1.76e-22
	Cluster-11149.9144	143	345	704	564	117	4.8	11.6	22.64	18.49	3.78	1563	1173784167	XP_011071922.2	1629	1.5e-178	short-chain dehydrogenase TIC 32, chloroplastic isoform X1 [Sesamum indicum]	XM_011073620.2	XM_011073620	666	0	PREDICTED: Sesamum indicum short-chain dehydrogenase TIC 32, chloroplastic (LOC105157255), transcript variant X1, mRNA	-	-	-	http://www.genome.jp/dbget-bin/www_bget?ko:-	A0A078ISJ6	701	2.2e-72	Short-chain dehydrogenase TIC 32 B, chloroplastic OS=Brassica napus OX=3708 GN=TIC32B PE=3 SV=1	PF01370	NAD dependent epimerase/dehydratase family	--	--	GO:0050662//GO:0003824	obsolete coenzyme binding//catalytic activity	--	--	KOG1208	Dehydrogenases with different specificities (related to short-chain alcohol dehydrogenases)	DOWN	-2.03478	6.37e-05	FALSE	-0.104747	1	DOWN	-2.25011	4.36e-06
	Cluster-11149.46996	0	0	28.64	29.13	0	0	0	2.47	2.56	0	742	1173757524	XP_020550645.1	339	2.6e-29	uncharacterized protein LOC105174340 [Sesamum indicum]	XM_020694981.1	XM_020694981	129	1.64e-58	PREDICTED: Sesamum indicum uncharacterized LOC105174332 (LOC105174332), mRNA	K15095	E1.1.1.208	(+)-neomenthol dehydrogenase	http://www.genome.jp/dbget-bin/www_bget?ko:K15095	Q9M2E2	275	2.6e-23	(+)-neomenthol dehydrogenase OS=Arabidopsis thaliana OX=3702 GN=SDR1 PE=1 SV=1	--	--	--	--	--	--	--	--	KOG1208	Dehydrogenases with different specificities (related to short-chain alcohol dehydrogenases)	DOWN	-7.72089	2.47e-05	FALSE	-0.4472	0.794971	DOWN	-8.01217	2.92e-06
	Cluster-11149.24903	635	570.99	1213.53	529	472	6.28	5.67	11.47	5.1	4.47	4705	1276264788	PIN21146.1	4722	0	Intracellular membrane-bound Ca2+-independent phospholipase A2 [Handroanthus impetiginosus]	XM_020698305.1	XM_020698305	2756	0	PREDICTED: Sesamum indicum phospholipase A I (LOC105175368), mRNA	-	-	-	http://www.genome.jp/dbget-bin/www_bget?ko:-	F4HX15	3737	0	Phospholipase A I OS=Arabidopsis thaliana OX=3702 GN=PLA1 PE=3 SV=1	PF13855//PF00560//PF00465//PF11698//PF00514//PF02985//PF01734	Leucine rich repeat//Leucine Rich Repeat//Iron-containing alcohol dehydrogenase//V-ATPase subunit H//Armadillo/beta-catenin-like repeat//HEAT repeat//Patatin-like phospholipase	GO:1902600//GO:0055114//GO:0006629	proton transmembrane transport//oxidation-reduction process//lipid metabolic process	GO:0016491//GO:0046872//GO:0005515	oxidoreductase activity//metal ion binding//protein binding	GO:0000221	vacuolar proton-transporting V-type ATPase, V1 domain	KOG0619	FOG: Leucine rich repeat	FALSE	-0.670375	0.32981	FALSE	0.773101	0.210187	FALSE	-0.00803175	1
	Cluster-11149.26078	2589.99	2785	5201.02	2613	3001.99	82.51	88.95	158.85	81.37	92.05	1632	604305988	EYU25045.1	1735	7.7e-191	hypothetical protein MIMGU_mgv1a008716mg [Erythranthe guttata]	XM_011077947.2	XM_011077947	728	0	PREDICTED: Sesamum indicum sorbitol dehydrogenase (LOC105160529), mRNA	K00008	SORD, gutB	L-iditol 2-dehydrogenase	http://www.genome.jp/dbget-bin/www_bget?ko:K00008	Q9FJ95	1605	3.5e-177	Sorbitol dehydrogenase OS=Arabidopsis thaliana OX=3702 GN=SDH PE=1 SV=1	PF02254//PF07992//PF07562//PF08240//PF03721//PF00107	TrkA-N domain//Pyridine nucleotide-disulphide oxidoreductase//Nine Cysteines Domain of family 3 GPCR//Alcohol dehydrogenase GroES-like domain//UDP-glucose/GDP-mannose dehydrogenase family, NAD binding domain//Zinc-binding dehydrogenase	GO:0007186//GO:0055114//GO:0006813	G protein-coupled receptor signaling pathway//oxidation-reduction process//potassium ion transport	GO:0016491//GO:0051287//GO:0016616//GO:0004930	oxidoreductase activity//NAD binding//oxidoreductase activity, acting on the CH-OH group of donors, NAD or NADP as acceptor//G protein-coupled receptor activity	--	--	KOG0024	Sorbitol dehydrogenase	FALSE	-0.741913	0.244997	FALSE	0.56842	0.406039	FALSE	-0.284269	0.705108
	Cluster-11149.26929	1687	1245	2003	1611	1212	41.68	30.87	47.41	38.88	28.78	2032	720012652	XP_010259930.1	2380	1.6e-265	PREDICTED: signal recognition particle 54 kDa protein 2-like [Nelumbo nucifera]	XM_011075109.2	XM_011075109	1153	0	PREDICTED: Sesamum indicum signal recognition particle 54 kDa protein 2 (LOC105158367), mRNA	K03106	SRP54, ffh	signal recognition particle subunit SRP54	http://www.genome.jp/dbget-bin/www_bget?ko:K03106	P49972	2318	9.1e-260	Signal recognition particle 54 kDa protein 2 OS=Solanum lycopersicum OX=4081 PE=2 SV=1	PF02881//PF00503//PF06414//PF02978//PF00465//PF01926//PF00004//PF04851//PF00448//PF10662	SRP54-type protein, helical bundle domain//G-protein alpha subunit//Zeta toxin//Signal peptide binding domain//Iron-containing alcohol dehydrogenase//50S ribosome-binding GTPase//ATPase family associated with various cellular activities (AAA)//Type III restriction enzyme, res subunit//SRP54-type protein, GTPase domain//Ethanolamine utilisation - propanediol utilisation	GO:0007186//GO:0006576//GO:0055114//GO:0006614	G protein-coupled receptor signaling pathway//cellular biogenic amine metabolic process//oxidation-reduction process//SRP-dependent cotranslational protein targeting to membrane	GO:0003677//GO:0016491//GO:0005524//GO:0031683//GO:0019001//GO:0008312//GO:0003924//GO:0046872//GO:0016301//GO:0016787//GO:0005525	DNA binding//oxidoreductase activity//ATP binding//G-protein beta/gamma-subunit complex binding//guanyl nucleotide binding//7S RNA binding//GTPase activity//metal ion binding//kinase activity//hydrolase activity//GTP binding	GO:0048500	signal recognition particle	KOG0780	Signal recognition particle, subunit Srp54	FALSE	0.0162065	1	FALSE	-0.110435	1	FALSE	-0.205003	0.823873
	Cluster-16937.0	27	19	34	4	18	3.14	2.19	3.83	0.46	2.05	627	1276256432	PIN14138.1	1058	9.4e-113	Alcohol dehydrogenase, class III [Handroanthus impetiginosus]	XM_011076480.2	XM_011076480	411	0	PREDICTED: Sesamum indicum alcohol dehydrogenase 1 (LOC105159420), mRNA	K18857	ADH1	alcohol dehydrogenase class-P	http://www.genome.jp/dbget-bin/www_bget?ko:K18857	P25141	1011	1e-108	Alcohol dehydrogenase 1 OS=Petunia hybrida OX=4102 GN=ADH1 PE=1 SV=1	PF03355//PF08240	Viral Trans-Activator Protein//Alcohol dehydrogenase GroES-like domain	GO:0006355//GO:0055114	regulation of transcription, DNA-templated//oxidation-reduction process	--	--	--	--	KOG0022	Alcohol dehydrogenase, class III	FALSE	-0.0683844	1	FALSE	2.63089	0.00643667	FALSE	2.45037	0.0143198
	Cluster-11149.12582	581.01	5157.54	296	114.05	877.04	16.17	143.98	7.89	3.1	23.47	1832	747085327	XP_011090120.1	462	3.6e-43	cinnamoyl-CoA reductase 1-like isoform X2 [Sesamum indicum]	GU556154.1	GU556154	181	5.16e-87	Cistanche deserticola cinnamyl alcohol dehydrogenase (CAD1) mRNA, complete cds	-	-	-	http://www.genome.jp/dbget-bin/www_bget?ko:-	P51104	303	3.7e-26	Dihydroflavonol 4-reductase OS=Dianthus caryophyllus OX=3570 GN=A PE=2 SV=1	PF01073//PF01370	3-beta hydroxysteroid dehydrogenase/isomerase family//NAD dependent epimerase/dehydratase family	GO:0006694//GO:0008210//GO:0008209//GO:0055114//GO:0008207	steroid biosynthetic process//estrogen metabolic process//androgen metabolic process//oxidation-reduction process//C21-steroid hormone metabolic process	GO:0050662//GO:0003854//GO:0003824//GO:0016616	obsolete coenzyme binding//3-beta-hydroxy-delta5-steroid dehydrogenase activity//catalytic activity//oxidoreductase activity, acting on the CH-OH group of donors, NAD or NADP as acceptor	--	--	--	--	FALSE	1.23649	0.026249	FALSE	0.950631	0.127702	UP	2.07628	2.64e-05
	Cluster-11149.19580	11	136	3	2	18	2.9	34.79	0.78	0.53	4.81	412	1276267785	PIN23677.1	262	1.2e-20	Alcohol dehydrogenase, class V [Handroanthus impetiginosus]	--	--	--	--	--	-	-	-	http://www.genome.jp/dbget-bin/www_bget?ko:-	Q6V4H0	234	8.3e-19	8-hydroxygeraniol dehydrogenase OS=Catharanthus roseus OX=4058 GN=10HGO PE=1 SV=1	--	--	--	--	--	--	--	--	--	--	FALSE	2.08905	0.224392	FALSE	0.152607	1	FALSE	2.12625	0.146068
	Cluster-11149.23158	1218	937	1074	326.75	847.83	28.56	22.05	24.12	7.48	19.1	2128	747079510	XP_011086959.1	1396	2.1e-151	retinol dehydrogenase 11 [Sesamum indicum]	XM_011088657.2	XM_011088657	702	0	PREDICTED: Sesamum indicum retinol dehydrogenase 11 (LOC105168531), mRNA	-	-	-	http://www.genome.jp/dbget-bin/www_bget?ko:-	F4JJR8	1093	1.1e-117	Dehydrogenase/reductase SDR family member FEY OS=Arabidopsis thaliana OX=3702 GN=FEY PE=1 SV=1	--	--	--	--	--	--	--	--	KOG1208	Dehydrogenases with different specificities (related to short-chain alcohol dehydrogenases)	FALSE	0.445381	0.596433	FALSE	1.29181	0.0149463	UP	1.62639	0.000822589
	Cluster-11149.43871	2	20	0	0	0	0.28	2.81	0	0	0	557	747103529	XP_011099958.1	216	3.6e-15	8-hydroxygeraniol dehydrogenase [Sesamum indicum]	--	--	--	--	--	K00083	E1.1.1.195	cinnamyl-alcohol dehydrogenase	http://www.genome.jp/dbget-bin/www_bget?ko:K00083	Q2KNL6	201	7.6e-15	Geraniol dehydrogenase 1 OS=Ocimum basilicum OX=39350 GN=GEDH1 PE=1 SV=1	PF00107//PF02826	Zinc-binding dehydrogenase//D-isomer specific 2-hydroxyacid dehydrogenase, NAD binding domain	GO:0055114	oxidation-reduction process	GO:0051287	NAD binding	--	--	--	--	FALSE	4.21768	0.835728	FALSE	0	1	FALSE	3.96602	0.705108
	Cluster-1723.0	0	0	0	14	0	0	0	0	1.63	0	620	1344018859	XP_023892229.1	591	1.3e-58	uncharacterized protein LOC112004230 [Quercus suber]	--	--	--	--	--	-	-	-	http://www.genome.jp/dbget-bin/www_bget?ko:-	E5AE42	570	1.4e-57	Zinc-type alcohol dehydrogenase-like protein YogA OS=Leptosphaeria maculans (strain JN3 / isolate v23.1.3 / race Av1-4-5-6-7-8) OX=985895 GN=Yog1 PE=2 SV=1	PF00107	Zinc-binding dehydrogenase	GO:0055114	oxidation-reduction process	--	--	--	--	KOG1198	Zinc-binding oxidoreductase	FALSE	-5.13e-15	1	DOWN	-7.0462	0.00170683	DOWN	-6.96112	0.00152724
TRY	Cluster-11149.9148	46	7	279.01	3391.97	46	1.16	0.18	6.72	83.32	1.11	2001	747096995	XP_011096441.1	2361	2.4e-263	aureusidin synthase [Sesamum indicum]	KF712274.1	KF712274	440	0	Salvia miltiorrhiza PPO mRNA, complete cds	K00422	E1.10.3.1	polyphenol oxidase	http://www.genome.jp/dbget-bin/www_bget?ko:K00422	P43309	1777	4.9e-197	Polyphenol oxidase, chloroplastic OS=Malus domestica OX=3750 PE=1 SV=1	PF12142//PF09520//PF12143//PF00264	Polyphenol oxidase middle domain//Type II restriction endonuclease, TdeIII//Protein of unknown function (DUF_B2219)//Common central domain of tyrosinase	GO:0006118//GO:0006308//GO:0009307//GO:0006570//GO:0055114	obsolete electron transport//DNA catabolic process//DNA restriction-modification system//tyrosine metabolic process//oxidation-reduction process	GO:0009036//GO:0004097//GO:0016491//GO:0003677	type II site-specific deoxyribonuclease activity//catechol oxidase activity//oxidoreductase activity//DNA binding	GO:0009359	type II site-specific deoxyribonuclease complex	--	--	DOWN	-2.33385	1.86e-05	DOWN	-4.02769	1.17e-15	DOWN	-6.47163	7.67e-31
	Cluster-11149.432	0	0	5	90	0	0	0	0.23	4.3	0	1151	1343974238	XP_023871274.1	304	4.7e-25	tyrosinase ustQ-like [Quercus suber]	--	--	--	--	--	-	-	-	http://www.genome.jp/dbget-bin/www_bget?ko:-	B8NM74	514	7.9e-51	Tyrosinase ustQ OS=Aspergillus flavus (strain ATCC 200026 / FGSC A1120 / NRRL 3357 / JCM 12722 / SRRC 167) OX=332952 GN=ustQ PE=1 SV=1	PF05502//PF00264	Dynactin p62 family//Common central domain of tyrosinase	--	--	GO:0016491	oxidoreductase activity	GO:0005869	dynactin complex	--	--	FALSE	-5.23483	0.244997	DOWN	-4.55553	8.05e-10	DOWN	-9.63581	2.28e-13
	Cluster-11149.34268	291	2803	33	218	257	6.47	62.57	0.7	4.73	5.49	2230	747071945	XP_011082867.1	1647	1.7e-180	polyphenol oxidase I, chloroplastic [Sesamum indicum]	XM_011084565.2	XM_011084565	566	0	PREDICTED: Sesamum indicum polyphenol oxidase I, chloroplastic (LOC105165519), mRNA	K00422	E1.10.3.1	polyphenol oxidase	http://www.genome.jp/dbget-bin/www_bget?ko:K00422	P43311	1089	3.3e-117	Polyphenol oxidase, chloroplastic OS=Vitis vinifera OX=29760 PE=1 SV=1	PF12142//PF12143//PF11610//PF00264	Polyphenol oxidase middle domain//Protein of unknown function (DUF_B2219)//Scaffold protein Ste5, Fus3-binding region//Common central domain of tyrosinase	GO:0006570//GO:0055114//GO:0006118	tyrosine metabolic process//oxidation-reduction process//obsolete electron transport	GO:0019900//GO:0016491//GO:0004097	kinase binding//oxidoreductase activity//catechol oxidase activity	--	--	--	--	UP	3.399	6.17e-10	DOWN	-3.14289	1.49e-08	FALSE	0.145097	0.927088
	Cluster-11149.26118	14804.5	18966.4	9	64	10949	332.93	428.1	0.19	1.41	236.51	2208	386870493	AFJ42577.1	2410	5.6e-269	polyphenol oxidase [Sesamum indicum]	NM_001317978.1	NM_001317978	711	0	Sesamum indicum polyphenol oxidase I, chloroplastic-like (LOC105176878), mRNA	K00422	E1.10.3.1	polyphenol oxidase	http://www.genome.jp/dbget-bin/www_bget?ko:K00422	Q9MB14	1201	3.3e-130	Polyphenol oxidase II, chloroplastic OS=Ipomoea batatas OX=4120 GN=co-2 PE=2 SV=2	PF00264//PF12143//PF12142	Common central domain of tyrosinase//Protein of unknown function (DUF_B2219)//Polyphenol oxidase middle domain	GO:0055114//GO:0006570//GO:0006118	oxidation-reduction process//tyrosine metabolic process//obsolete electron transport	GO:0004097//GO:0016491	catechol oxidase activity//oxidoreductase activity	--	--	--	--	UP	10.926	3.85e-56	DOWN	-3.23434	3.72e-06	UP	7.57969	2.44e-39
	Cluster-19467.0	18	6	26	81	1	0.55	0.18	0.76	2.41	0.03	1694	747060228	XP_011076536.1	1841	4.1e-203	polyphenol oxidase I, chloroplastic-like [Sesamum indicum]	DQ851211.1	DQ851211	53	6.8e-16	Neillia thyrsiflora putative polyphenol oxidase (ppo) gene, partial cds	K00422	E1.10.3.1	polyphenol oxidase	http://www.genome.jp/dbget-bin/www_bget?ko:K00422	Q06215	1190	4.8e-129	Polyphenol oxidase A1, chloroplastic OS=Vicia faba OX=3906 PE=1 SV=1	PF12142//PF12143//PF00264	Polyphenol oxidase middle domain//Protein of unknown function (DUF_B2219)//Common central domain of tyrosinase	GO:0006118//GO:0055114//GO:0006570	obsolete electron transport//oxidation-reduction process//tyrosine metabolic process	GO:0016491//GO:0004097	oxidoreductase activity//catechol oxidase activity	--	--	--	--	FALSE	-0.265077	1	DOWN	-2.05803	0.00108049	DOWN	-2.43255	8.45e-05
	Cluster-11149.45167	1	0	73	1736	3	0.03	0	1.85	44.88	0.08	1914	747100091	XP_011098119.1	2087	1.4e-231	polyphenol oxidase I, chloroplastic [Sesamum indicum]	XM_011099817.2	XM_011099817	688	0	PREDICTED: Sesamum indicum polyphenol oxidase I, chloroplastic (LOC105176877), mRNA	K00422	E1.10.3.1	polyphenol oxidase	http://www.genome.jp/dbget-bin/www_bget?ko:K00422	P43311	1151	1.8e-124	Polyphenol oxidase, chloroplastic OS=Vitis vinifera OX=29760 PE=1 SV=1	PF12143//PF12142//PF00264//PF06450	Protein of unknown function (DUF_B2219)//Polyphenol oxidase middle domain//Common central domain of tyrosinase//Bacterial Na+/H+ antiporter B (NhaB)	GO:0006885//GO:0055114//GO:0006570//GO:0006118//GO:0006814	regulation of pH//oxidation-reduction process//tyrosine metabolic process//obsolete electron transport//sodium ion transport	GO:0016491//GO:0004097//GO:0015385	oxidoreductase activity//catechol oxidase activity//sodium:proton antiporter activity	GO:0016021	integral component of membrane	--	--	DOWN	-5.77338	3.41e-09	DOWN	-4.99364	2.14e-20	DOWN	-10.8483	5.29e-41
	Cluster-11149.14763	123.15	118	815	2421	149	2.81	2.7	17.78	53.86	3.26	2183	747072743	XP_011083298.1	1638	1.8e-179	polyphenol oxidase I, chloroplastic [Sesamum indicum]	XM_011077896.2	XM_011077896	208	6.04e-102	PREDICTED: Sesamum indicum protein GLC8-like (LOC105160498), transcript variant X2, mRNA	K00422	E1.10.3.1	polyphenol oxidase	http://www.genome.jp/dbget-bin/www_bget?ko:K00422	Q9ZP19	986	2.8e-105	Polyphenol oxidase I, chloroplastic OS=Ipomoea batatas OX=4120 GN=co-1 PE=1 SV=1	PF04979//PF12142//PF15333//PF00264	Protein phosphatase inhibitor 2 (IPP-2)//Polyphenol oxidase middle domain//TATA box-binding protein-associated factor 1D//Common central domain of tyrosinase	GO:0006118//GO:0009966//GO:0043666//GO:0006355//GO:0055114//GO:0006570	obsolete electron transport//regulation of signal transduction//regulation of phosphoprotein phosphatase activity//regulation of transcription, DNA-templated//oxidation-reduction process//tyrosine metabolic process	GO:0004097//GO:0016491//GO:0004864	catechol oxidase activity//oxidoreductase activity//protein phosphatase inhibitor activity	GO:0005634//GO:0005668	nucleus//RNA polymerase transcription factor SL1 complex	--	--	DOWN	-2.46138	9.97e-07	DOWN	-1.99519	4.51e-05	DOWN	-4.5671	2.51e-19
	Cluster-11149.47201	0	2	2	128	0	0	0.09	0.08	5.43	0	1265	848900870	XP_012850612.1	1557	2.6e-170	PREDICTED: polyphenol oxidase I, chloroplastic-like [Erythranthe guttata]	XM_011099819.2	XM_011099819	442	0	PREDICTED: Sesamum indicum polyphenol oxidase I, chloroplastic-like (LOC105176879), mRNA	K00422	E1.10.3.1	polyphenol oxidase	http://www.genome.jp/dbget-bin/www_bget?ko:K00422	Q9ZP19	763	1.2e-79	Polyphenol oxidase I, chloroplastic OS=Ipomoea batatas OX=4120 GN=co-1 PE=1 SV=1	PF06467//PF12143//PF12142//PF00264	MYM-type Zinc finger with FCS sequence motif//Protein of unknown function (DUF_B2219)//Polyphenol oxidase middle domain//Common central domain of tyrosinase	GO:0006570//GO:0055114//GO:0006118	tyrosine metabolic process//oxidation-reduction process//obsolete electron transport	GO:0008270//GO:0004097//GO:0016491	zinc ion binding//catechol oxidase activity//oxidoreductase activity	--	--	--	--	FALSE	-3.96925	0.835728	DOWN	-6.32604	8.91e-15	DOWN	-10.1434	3.52e-16
	Cluster-11149.48306	0	1	0	45	1	0	0.11	0	4.85	0.11	651	747071924	XP_011082856.1	849	1.7e-88	polyphenol oxidase I, chloroplastic [Sesamum indicum]	XM_012995158.1	XM_012995158	223	7.95e-111	PREDICTED: Erythranthe guttatus polyphenol oxidase I, chloroplastic-like (LOC105970349), mRNA	K00422	E1.10.3.1	polyphenol oxidase	http://www.genome.jp/dbget-bin/www_bget?ko:K00422	Q9MB14	465	2.2e-45	Polyphenol oxidase II, chloroplastic OS=Ipomoea batatas OX=4120 GN=co-2 PE=2 SV=2	PF00264	Common central domain of tyrosinase	--	--	GO:0016491	oxidoreductase activity	--	--	--	--	FALSE	-5.13e-15	1	DOWN	-8.72316	1.38e-08	DOWN	-8.63762	1.1e-08
	Cluster-3928.0	0	0	4	49	0	0	0	0.19	2.4	0	1130	1343970721	XP_023929017.1	295	5.1e-24	tyrosinase-like protein orsC [Quercus suber]	XM_018534451.1	XM_018534451	148	6.95e-69	Alternaria alternata Di-copper centre-containing protein partial mRNA	-	-	-	http://www.genome.jp/dbget-bin/www_bget?ko:-	A0A336U966	354	2.8e-32	Tyrosinase P OS=Aspergillus terreus OX=33178 GN=tyrP PE=1 SV=1	PF00264	Common central domain of tyrosinase	--	--	GO:0016491	oxidoreductase activity	--	--	--	--	FALSE	-4.92245	0.380656	DOWN	-3.99173	1.3e-06	DOWN	-8.76018	3.71e-09
	Cluster-601.0	0	0	0	11	0	0	0	0	3.64	0	379	--	--	--	--	--	--	--	--	--	--	--	--	--	--	--	--	--	--	PF06236	Tyrosinase co-factor MelC1	GO:0042438	melanin biosynthetic process	GO:0005507	copper ion binding	--	--	--	--	FALSE	-5.13e-15	1	FALSE	-6.70126	0.00966091	FALSE	-6.61635	0.00586292
	Cluster-2439.0	0	0	0	16	0	0	0	0	2.43	0	534	1344007206	XP_023886069.1	266	5.5e-21	tyrosinase-like [Quercus suber]	--	--	--	--	--	K00505	TYR	tyrosinase	http://www.genome.jp/dbget-bin/www_bget?ko:K00505	Q00024	335	2.1e-30	Polyphenol oxidase 1 OS=Agaricus bisporus OX=5341 GN=PPO1 PE=2 SV=1	PF00264	Common central domain of tyrosinase	--	--	GO:0016491	oxidoreductase activity	--	--	--	--	FALSE	-5.13e-15	1	DOWN	-7.23748	0.000746885	DOWN	-7.15232	0.000641706
PPO	Cluster-11149.9148	46	7	279.01	3391.97	46	1.16	0.18	6.72	83.32	1.11	2001	747096995	XP_011096441.1	2361	2.4e-263	aureusidin synthase [Sesamum indicum]	KF712274.1	KF712274	440	0	Salvia miltiorrhiza PPO mRNA, complete cds	K00422	E1.10.3.1	polyphenol oxidase	http://www.genome.jp/dbget-bin/www_bget?ko:K00422	P43309	1777	4.9e-197	Polyphenol oxidase, chloroplastic OS=Malus domestica OX=3750 PE=1 SV=1	PF12142//PF09520//PF12143//PF00264	Polyphenol oxidase middle domain//Type II restriction endonuclease, TdeIII//Protein of unknown function (DUF_B2219)//Common central domain of tyrosinase	GO:0006118//GO:0006308//GO:0009307//GO:0006570//GO:0055114	obsolete electron transport//DNA catabolic process//DNA restriction-modification system//tyrosine metabolic process//oxidation-reduction process	GO:0009036//GO:0004097//GO:0016491//GO:0003677	type II site-specific deoxyribonuclease activity//catechol oxidase activity//oxidoreductase activity//DNA binding	GO:0009359	type II site-specific deoxyribonuclease complex	--	--	DOWN	-2.33385	1.86e-05	DOWN	-4.02769	1.17e-15	DOWN	-6.47163	7.67e-31
	Cluster-11149.14908	701	811	309	166	389	29.96	34.7	12.68	6.94	16.04	1280	747084431	XP_011089625.1	908	4.8e-95	ylmG homolog protein 1-2, chloroplastic [Sesamum indicum]	XM_011091323.2	XM_011091323	378	0	PREDICTED: Sesamum indicum ylmG homolog protein 1-2, chloroplastic (LOC105170526), mRNA	-	-	-	http://www.genome.jp/dbget-bin/www_bget?ko:-	Q9SUE0	547	1.3e-54	YlmG homolog protein 1-2, chloroplastic OS=Arabidopsis thaliana OX=3702 GN=YLMG1-2 PE=2 SV=1	PF02325//PF12142	YGGT family//Polyphenol oxidase middle domain	GO:0006118//GO:0055114//GO:0006570	obsolete electron transport//oxidation-reduction process//tyrosine metabolic process	GO:0004097	catechol oxidase activity	GO:0016020	membrane	--	--	FALSE	1.44531	0.0065837	FALSE	0.471517	0.573042	UP	1.80601	0.000237751
	Cluster-11149.34268	291	2803	33	218	257	6.47	62.57	0.7	4.73	5.49	2230	747071945	XP_011082867.1	1647	1.7e-180	polyphenol oxidase I, chloroplastic [Sesamum indicum]	XM_011084565.2	XM_011084565	566	0	PREDICTED: Sesamum indicum polyphenol oxidase I, chloroplastic (LOC105165519), mRNA	K00422	E1.10.3.1	polyphenol oxidase	http://www.genome.jp/dbget-bin/www_bget?ko:K00422	P43311	1089	3.3e-117	Polyphenol oxidase, chloroplastic OS=Vitis vinifera OX=29760 PE=1 SV=1	PF12142//PF12143//PF11610//PF00264	Polyphenol oxidase middle domain//Protein of unknown function (DUF_B2219)//Scaffold protein Ste5, Fus3-binding region//Common central domain of tyrosinase	GO:0006570//GO:0055114//GO:0006118	tyrosine metabolic process//oxidation-reduction process//obsolete electron transport	GO:0019900//GO:0016491//GO:0004097	kinase binding//oxidoreductase activity//catechol oxidase activity	--	--	--	--	UP	3.399	6.17e-10	DOWN	-3.14289	1.49e-08	FALSE	0.145097	0.927088
	Cluster-11149.26118	14804.5	18966.4	9	64	10949	332.93	428.1	0.19	1.41	236.51	2208	386870493	AFJ42577.1	2410	5.6e-269	polyphenol oxidase [Sesamum indicum]	NM_001317978.1	NM_001317978	711	0	Sesamum indicum polyphenol oxidase I, chloroplastic-like (LOC105176878), mRNA	K00422	E1.10.3.1	polyphenol oxidase	http://www.genome.jp/dbget-bin/www_bget?ko:K00422	Q9MB14	1201	3.3e-130	Polyphenol oxidase II, chloroplastic OS=Ipomoea batatas OX=4120 GN=co-2 PE=2 SV=2	PF00264//PF12143//PF12142	Common central domain of tyrosinase//Protein of unknown function (DUF_B2219)//Polyphenol oxidase middle domain	GO:0055114//GO:0006570//GO:0006118	oxidation-reduction process//tyrosine metabolic process//obsolete electron transport	GO:0004097//GO:0016491	catechol oxidase activity//oxidoreductase activity	--	--	--	--	UP	10.926	3.85e-56	DOWN	-3.23434	3.72e-06	UP	7.57969	2.44e-39
	Cluster-19467.0	18	6	26	81	1	0.55	0.18	0.76	2.41	0.03	1694	747060228	XP_011076536.1	1841	4.1e-203	polyphenol oxidase I, chloroplastic-like [Sesamum indicum]	DQ851211.1	DQ851211	53	6.8e-16	Neillia thyrsiflora putative polyphenol oxidase (ppo) gene, partial cds	K00422	E1.10.3.1	polyphenol oxidase	http://www.genome.jp/dbget-bin/www_bget?ko:K00422	Q06215	1190	4.8e-129	Polyphenol oxidase A1, chloroplastic OS=Vicia faba OX=3906 PE=1 SV=1	PF12142//PF12143//PF00264	Polyphenol oxidase middle domain//Protein of unknown function (DUF_B2219)//Common central domain of tyrosinase	GO:0006118//GO:0055114//GO:0006570	obsolete electron transport//oxidation-reduction process//tyrosine metabolic process	GO:0016491//GO:0004097	oxidoreductase activity//catechol oxidase activity	--	--	--	--	FALSE	-0.265077	1	DOWN	-2.05803	0.00108049	DOWN	-2.43255	8.45e-05
	Cluster-11149.45167	1	0	73	1736	3	0.03	0	1.85	44.88	0.08	1914	747100091	XP_011098119.1	2087	1.4e-231	polyphenol oxidase I, chloroplastic [Sesamum indicum]	XM_011099817.2	XM_011099817	688	0	PREDICTED: Sesamum indicum polyphenol oxidase I, chloroplastic (LOC105176877), mRNA	K00422	E1.10.3.1	polyphenol oxidase	http://www.genome.jp/dbget-bin/www_bget?ko:K00422	P43311	1151	1.8e-124	Polyphenol oxidase, chloroplastic OS=Vitis vinifera OX=29760 PE=1 SV=1	PF12143//PF12142//PF00264//PF06450	Protein of unknown function (DUF_B2219)//Polyphenol oxidase middle domain//Common central domain of tyrosinase//Bacterial Na+/H+ antiporter B (NhaB)	GO:0006885//GO:0055114//GO:0006570//GO:0006118//GO:0006814	regulation of pH//oxidation-reduction process//tyrosine metabolic process//obsolete electron transport//sodium ion transport	GO:0016491//GO:0004097//GO:0015385	oxidoreductase activity//catechol oxidase activity//sodium:proton antiporter activity	GO:0016021	integral component of membrane	--	--	DOWN	-5.77338	3.41e-09	DOWN	-4.99364	2.14e-20	DOWN	-10.8483	5.29e-41
	Cluster-11149.14763	123.15	118	815	2421	149	2.81	2.7	17.78	53.86	3.26	2183	747072743	XP_011083298.1	1638	1.8e-179	polyphenol oxidase I, chloroplastic [Sesamum indicum]	XM_011077896.2	XM_011077896	208	6.04e-102	PREDICTED: Sesamum indicum protein GLC8-like (LOC105160498), transcript variant X2, mRNA	K00422	E1.10.3.1	polyphenol oxidase	http://www.genome.jp/dbget-bin/www_bget?ko:K00422	Q9ZP19	986	2.8e-105	Polyphenol oxidase I, chloroplastic OS=Ipomoea batatas OX=4120 GN=co-1 PE=1 SV=1	PF04979//PF12142//PF15333//PF00264	Protein phosphatase inhibitor 2 (IPP-2)//Polyphenol oxidase middle domain//TATA box-binding protein-associated factor 1D//Common central domain of tyrosinase	GO:0006118//GO:0009966//GO:0043666//GO:0006355//GO:0055114//GO:0006570	obsolete electron transport//regulation of signal transduction//regulation of phosphoprotein phosphatase activity//regulation of transcription, DNA-templated//oxidation-reduction process//tyrosine metabolic process	GO:0004097//GO:0016491//GO:0004864	catechol oxidase activity//oxidoreductase activity//protein phosphatase inhibitor activity	GO:0005634//GO:0005668	nucleus//RNA polymerase transcription factor SL1 complex	--	--	DOWN	-2.46138	9.97e-07	DOWN	-1.99519	4.51e-05	DOWN	-4.5671	2.51e-19
	Cluster-11149.47201	0	2	2	128	0	0	0.09	0.08	5.43	0	1265	848900870	XP_012850612.1	1557	2.6e-170	PREDICTED: polyphenol oxidase I, chloroplastic-like [Erythranthe guttata]	XM_011099819.2	XM_011099819	442	0	PREDICTED: Sesamum indicum polyphenol oxidase I, chloroplastic-like (LOC105176879), mRNA	K00422	E1.10.3.1	polyphenol oxidase	http://www.genome.jp/dbget-bin/www_bget?ko:K00422	Q9ZP19	763	1.2e-79	Polyphenol oxidase I, chloroplastic OS=Ipomoea batatas OX=4120 GN=co-1 PE=1 SV=1	PF06467//PF12143//PF12142//PF00264	MYM-type Zinc finger with FCS sequence motif//Protein of unknown function (DUF_B2219)//Polyphenol oxidase middle domain//Common central domain of tyrosinase	GO:0006570//GO:0055114//GO:0006118	tyrosine metabolic process//oxidation-reduction process//obsolete electron transport	GO:0008270//GO:0004097//GO:0016491	zinc ion binding//catechol oxidase activity//oxidoreductase activity	--	--	--	--	FALSE	-3.96925	0.835728	DOWN	-6.32604	8.91e-15	DOWN	-10.1434	3.52e-16
	Cluster-11149.31549	25	301	2	8.51	28	3.58	42.49	0.28	1.2	3.95	555	747071945	XP_011082867.1	353	4.7e-31	polyphenol oxidase I, chloroplastic [Sesamum indicum]	--	--	--	--	--	K00422	E1.10.3.1	polyphenol oxidase	http://www.genome.jp/dbget-bin/www_bget?ko:K00422	P43311	195	3.7e-14	Polyphenol oxidase, chloroplastic OS=Vitis vinifera OX=29760 PE=1 SV=1	--	--	--	--	--	--	--	--	--	--	UP	3.81912	0.000873429	FALSE	-2.43198	0.202516	FALSE	1.27197	0.214156
	Cluster-11149.48306	0	1	0	45	1	0	0.11	0	4.85	0.11	651	747071924	XP_011082856.1	849	1.7e-88	polyphenol oxidase I, chloroplastic [Sesamum indicum]	XM_012995158.1	XM_012995158	223	7.95e-111	PREDICTED: Erythranthe guttatus polyphenol oxidase I, chloroplastic-like (LOC105970349), mRNA	K00422	E1.10.3.1	polyphenol oxidase	http://www.genome.jp/dbget-bin/www_bget?ko:K00422	Q9MB14	465	2.2e-45	Polyphenol oxidase II, chloroplastic OS=Ipomoea batatas OX=4120 GN=co-2 PE=2 SV=2	PF00264	Common central domain of tyrosinase	--	--	GO:0016491	oxidoreductase activity	--	--	--	--	FALSE	-5.13e-15	1	DOWN	-8.72316	1.38e-08	DOWN	-8.63762	1.1e-08
	Cluster-11149.36479	7	13	8	10	2	0.45	0.84	0.5	0.63	0.12	934	--	--	--	--	--	--	--	--	--	--	--	--	--	--	--	--	--	--	PF12142	Polyphenol oxidase middle domain	GO:0006570//GO:0055114//GO:0006118	tyrosine metabolic process//oxidation-reduction process//obsolete electron transport	GO:0004097	catechol oxidase activity	--	--	--	--	FALSE	0.0700988	1	FALSE	-0.736286	0.832525	FALSE	-0.774437	0.607972
	Cluster-2439.0	0	0	0	16	0	0	0	0	2.43	0	534	1344007206	XP_023886069.1	266	5.5e-21	tyrosinase-like [Quercus suber]	--	--	--	--	--	K00505	TYR	tyrosinase	http://www.genome.jp/dbget-bin/www_bget?ko:K00505	Q00024	335	2.1e-30	Polyphenol oxidase 1 OS=Agaricus bisporus OX=5341 GN=PPO1 PE=2 SV=1	PF00264	Common central domain of tyrosinase	--	--	GO:0016491	oxidoreductase activity	--	--	--	--	FALSE	-5.13e-15	1	DOWN	-7.23748	0.000746885	DOWN	-7.15232	0.000641706
[truncated: 19 more columns]
